# Supplementary material for: The efficacy of anti-EGFR therapy in treating metastatic colorectal cancer differs between the middle/low rectum and the left-sided colon
Source: Br J Cancer. 2021 Jun 29;125(6):816–25. doi: 10.1038/s41416-021-01470-2 (PMC8437976; doi:10.1038/s41416-021-01470-2)
Supplement: Supplementary file 2 — Dataset 1 [file 41416_2021_1470_MOESM2_ESM.xls]

## Sheet: Title page
Supplemental Dataset
The efficacy of anti-EGFR therapy in treating metastatic colorectal cancer differs between the middle/low rectum and the left-sided colon
Kun-Han Lee126, Wei-Shone Chen236, Jeng-Kai Jiang236, Shung-Haur Yang2346, Huann-Sheng Wang236, Shih-Ching Chang236., Yuan-Tzu Lan236, Chun-Chi Lin236, Hung-Hsin Lin236, Sheng-Chieh Huang236, Hou-Hsuan Cheng236, Yee Chao1256, Hao-Wei Teng*1256
1 Division of Medical Education, Department of Medicine, Taipei Veterans General Hospital, Taipei, Taiwan 2 School of Medicine, National Yang-Ming University, Taipei, Taiwan 3 Division of Colon and Rectum Surgery, Department of Surgery, Taipei Veterans General Hospital, Taipei, Taiwan 4 Department of Surgery, National Yang Ming Chiao Tung University Hospital, Yilan, Taiwan 5 Division of Medical O…

## Sheet: MAF summary (Right)
	ID	summary	Mean	Median
1	NCBI_Build	GRCh38
2	Center	BCM;WUGSC
3	Samples	44
4	nGenes	10857
5	Frame_Shift_Del	1920	43.636	3
6	Frame_Shift_Ins	536	12.182	2
7	In_Frame_Del	95	2.159	1
8	In_Frame_Ins	23	0.523	0
9	Missense_Mutation	18618	423.136	100
10	Nonsense_Mutation	1608	36.545	9
11	Nonstop_Mutation	20	0.455	0
12	Splice_Site	393	8.932	2
13	Translation_Start_Site	13	0.295	0
14	total	23226	527.864	114

## Sheet: List of MAF in SNP (Right)
	Hugo_Symbol	Frame_Shift_Del	Frame_Shift_Ins	In_Frame_Del	In_Frame_Ins	Missense_Mutation	Nonsense_Mutation	Nonstop_Mutation	Splice_Site	Translation_Start_Site	total	MutatedSamples	AlteredSamples
1	TP53	4	0	1	0	24	3	0	1	0	33	33	33
2	APC	10	3	0	0	10	26	0	0	0	49	28	28
3	TTN	2	2	0	0	75	9	0	4	0	92	25	25
4	SYNE1	1	0	0	0	35	6	0	0	0	42	17	17
5	PIK3CA	0	0	1	0	15	0	0	0	0	16	15	15
6	DNAH5	3	0	0	0	15	1	0	1	0	20	14	14
7	ABCA13	1	0	0	0	13	4	0	0	0	18	14	14
8	LRP1B	3	1	0	0	16	4	0	0	0	24	12	12
9	ZFHX4	1	2	0	0	13	0	0	0	0	16	12	12
10	DNAH11	0	1	0	0	16	3	0	0	0	20	11	11
11	EYS	2	1	0	0	9	2	0	1	0	15	11	11
12	KMT2D	5	0	0	0	10	0	0	0	0	15	11	11
13	MUC16	0	1	0	0	31	3	0	2	0	37	10	10
14	RYR2	2	0	0	0	21	2	0	0	0	25	10	10
15	FAT4	0	0	0	0	24	0	0	0	0	24	10	10
16	OBSCN	1	0	0	0	17	0	0	0	0	18	10	10
17	SSPO	4	1	0	0	11	0	0	0	0	16	10	10
18	MDN1	3	0	1	0	10	1	0	0	0	15	10	10
19	NBEA	1	0	0	0	11	1	0	1	0	14	10	10
20	RYR3	1	0	0	0	13	0	0	0	0	14	10	10
21	ANK3	1	2	0	0	9	1	0	0	0	13	10	10
22	DNAH3	0	0	0	0	9	4	0	0	0	13	10	10
23	LRP2	0	1	0	0	11	0	0	0	0	12	10	10
24	UNC80	0	1	0	0	8	0	0	1	0	10	10	10
25	SACS	1	1	0	0	16	3	0	0	0	21	9	9
26	DCHS2	1	0	0	0	16	1	0	0	0	18	9	9
27	COL12A1	0	2	0	0	11	1	0	0	0	14	9	9
28	DNAH17	1	0	0	0	13	0	0	0	0	14	9	9
29	FAT3	0	0	0	0	13	0	0	0	0	13	9	9
30	VPS13B	2	0	0	0	9	0	0	0	0	11	9	9
31	DNAH9	0	0	0	0	14	2	0	0	0	16	8	8
32	WDR87	2	0	0	0	8	6	0	0	0	16	8	8
33	KMT2B	4	1	0	0	9	1	0	0	0	15	8	8
34	CSMD3	1	0	0	0	10	3	0	0	0	14	8	8
35	LRP1	0	0	0	0	13	1	0	0	0	14	8	8
36	FREM2	1	1	0	0	10	1	0	0	0	13	8	8
37	HMCN1	0	0	0	0	11	2	0	0	0	13	8	8
38	KIAA1109	0	0	0	0	13	0	0	0	0	13	8	8
39	NRXN1	2	0	0	0	9	2	0	0	0	13	8	8
40	XIRP2	1	0	0	0	10	2	0	0	0	13	8	8
41	COL11A1	0	0	0	0	11	0	0	1	0	12	8	8
42	CSMD2	0	1	0	0	11	0	0	0	0	12	8	8
43	TSHZ3	2	1	0	0	9	0	0	0	0	12	8	8
44	ZNF469	5	0	0	0	7	0	0	0	0	12	8	8
45	BRCA2	3	0	0	0	5	3	0	0	0	11	8	8
46	FLG	0	1	0	0	8	2	0	0	0	11	8	8
47	FLNC	1	0	0	0	9	1	0	0	0	11	8	8
48	PRKDC	3	2	0	0	3	2	0	1	0	11	8	8
49	VWF	0	0	0	0	11	0	0	0	0	11	8	8
50	ARID1A	2	0	0	0	3	5	0	0	0	10	8	8
51	FAT2	0	0	0	0	10	0	0	0	0	10	8	8
52	RP1L1	0	0	0	0	9	1	0	0	0	10	8	8
53	NFASC	2	0	0	0	6	1	0	0	0	9	8	8
54	SDK1	0	0	0	0	9	0	0	0	0	9	8	8
55	AMER1	2	1	0	0	1	4	0	0	0	8	8	8
56	LTBP2	1	1	0	0	6	0	0	0	0	8	8	8
57	NES	2	0	0	0	6	0	0	0	0	8	8	8
58	USP9X	1	1	0	0	4	1	0	1	0	8	8	8
59	ZFHX3	0	0	0	0	8	0	0	0	0	8	8	8
60	CCDC168	2	1	1	1	25	3	0	0	0	33	7	7
61	NEB	0	0	0	0	18	0	0	0	0	18	7	7
62	CSMD1	1	0	0	0	12	2	0	0	0	15	7	7
63	DST	0	0	0	0	12	2	0	0	0	14	7	7
64	USH2A	0	0	0	0	12	1	0	1	0	14	7	7
65	DMXL2	2	0	0	0	9	2	0	0	0	13	7	7
66	CMYA5	0	0	0	0	11	1	0	0	0	12	7	7
67	PCLO	4	0	0	0	7	1	0	0	0	12	7	7
68	ALMS1	0	0	0	0	11	0	0	0	0	11	7	7
69	COL7A1	3	1	0	0	7	0	0	0	0	11	7	7
70	FCGBP	0	0	0	0	11	0	0	0	0	11	7	7
71	ABCA12	0	1	0	0	7	1	0	1	0	10	7	7
72	ABCB11	1	0	0	0	7	2	0	0	0	10	7	7
73	BIRC6	0	0	0	0	9	1	0	0	0	10	7	7
74	DNAH2	1	0	0	0	9	0	0	0	0	10	7	7
75	MUC5B	1	0	0	0	9	0	0	0	0	10	7	7
76	UNC13C	0	1	0	0	8	1	0	0	0	10	7	7
77	AHNAK	0	0	0	0	8	1	0	0	0	9	7	7
78	ATM	0	0	0	0	7	2	0	0	0	9	7	7
79	DMD	2	2	0	0	5	0	0	0	0	9	7	7
80	FAM179A	0	0	0	0	9	0	0	0	0	9	7	7
81	LYST	0	1	0	0	7	1	0	0	0	9	7	7
82	MAP2	0	1	0	0	8	0	0	0	0	9	7	7
83	MUC17	0	0	0	0	8	1	0	0	0	9	7	7
84	MYCBP2	2	0	0	0	7	0	0	0	0	9	7	7
85	MYH13	0	0	0	0	8	1	0	0	0	9	7	7
86	PAM	1	1	0	0	6	1	0	0	0	9	7	7
87	REV3L	2	0	0	0	7	0	0	0	0	9	7	7
88	TAF1L	1	0	0	0	8	0	0	0	0	9	7	7
89	ADAMTS10	1	0	0	0	6	1	0	0	0	8	7	7
90	CACNA1H	0	0	0	0	8	0	0	0	0	8	7	7
91	CTNNB1	0	0	0	0	8	0	0	0	0	8	7	7
92	DNHD1	2	0	0	0	4	2	0	0	0	8	7	7
93	DOCK3	5	0	0	0	3	0	0	0	0	8	7	7
94	MTOR	0	0	0	0	6	2	0	0	0	8	7	7
95	NF1	0	2	0	0	4	0	0	2	0	8	7	7
96	NRXN2	0	0	0	0	7	0	0	1	0	8	7	7
97	PCDH17	0	0	0	0	8	0	0	0	0	8	7	7
98	SETD1B	6	0	0	0	2	0	0	0	0	8	7	7
99	SOX9	1	4	1	0	1	1	0	0	0	8	7	7
100	TRPS1	0	0	0	0	8	0	0	0	0	8	7	7
101	AFF2	0	1	0	0	6	0	0	0	0	7	7	7
102	ALPK2	3	0	0	0	4	0	0	0	0	7	7	7
103	BCORL1	3	0	0	0	3	1	0	0	0	7	7	7
104	FHOD3	2	0	0	0	4	1	0	0	0	7	7	7
105	KCNB2	0	1	0	0	5	1	0	0	0	7	7	7
106	MYO10	0	0	0	0	6	1	0	0	0	7	7	7
107	PCDHB2	0	0	0	0	7	0	0	0	0	7	7	7
108	TENM2	1	0	0	0	6	0	0	0	0	7	7	7
109	UBR5	1	1	0	0	4	0	0	1	0	7	7	7
110	ZNF462	0	0	0	0	6	1	0	0	0	7	7	7
111	DYNC2H1	1	0	0	0	9	4	0	3	0	17	6	6
112	MACF1	2	1	0	0	12	1	0	0	0	16	6	6
113	DNAH10	1	1	0	0	12	0	0	1	0	15	6	6
114	APOB	1	1	0	0	10	1	0	0	0	13	6	6
115	F8	1	0	0	0	8	1	0	1	0	11	6	6
116	KMT2A	0	0	0	0	9	2	0	0	0	11	6	6
117	LRRK2	1	0	0	0	9	1	0	0	0	11	6	6
118	SPEG	0	1	0	0	10	0	0	0	0	11	6	6
119	TEX15	3	0	0	0	8	0	0	0	0	11	6	6
120	BSN	2	0	0	0	8	0	0	0	0	10	6	6
121	FAT1	0	0	0	0	10	0	0	0	0	10	6	6
122	MGA	1	1	0	0	7	0	0	1	0	10	6	6
123	NUP210L	0	0	0	0	8	2	0	0	0	10	6	6
124	PDZD2	2	1	0	0	7	0	0	0	0	10	6	6
125	SAMD9	0	2	0	0	7	1	0	0	0	10	6	6
126	ADGRB3	0	0	0	0	7	2	0	0	0	9	6	6
127	AHNAK2	0	0	0	0	9	0	0	0	0	9	6	6
128	DNAH12	0	0	0	0	8	1	0	0	0	9	6	6
129	DOCK2	0	0	0	0	8	0	0	1	0	9	6	6
130	HERC1	0	1	0	0	6	2	0	0	0	9	6	6
131	HERC2	1	0	0	0	7	1	0	0	0	9	6	6
132	ITPR2	1	1	0	0	6	1	0	0	0	9	6	6
133	KMT2C	2	0	0	0	6	1	0	0	0	9	6	6
134	LAMA1	0	0	0	0	8	1	0	0	0	9	6	6
135	MTCL1	1	0	0	0	8	0	0	0	0	9	6	6
136	MXRA5	0	0	0	0	9	0	0	0	0	9	6	6
137	PCDH9	0	0	0	0	7	2	0	0	0	9	6	6
138	SLIT2	0	0	0	1	8	0	0	0	0	9	6	6
139	TNIK	0	1	0	0	6	2	0	0	0	9	6	6
140	TRIO	0	0	0	0	8	0	0	1	0	9	6	6
141	ZDBF2	1	0	1	0	5	1	0	0	1	9	6	6
142	ADGB	2	1	0	0	3	2	0	0	0	8	6	6
143	ADGRV1	0	1	0	0	6	1	0	0	0	8	6	6
144	AKAP9	1	1	0	0	6	0	0	0	0	8	6	6
145	ARHGAP21	0	1	0	0	7	0	0	0	0	8	6	6
146	ATR	0	1	0	0	5	2	0	0	0	8	6	6
147	CHD6	0	0	0	0	7	0	1	0	0	8	6	6
148	CHUK	0	1	0	0	6	1	0	0	0	8	6	6
149	COL22A1	1	0	0	0	7	0	0	0	0	8	6	6
150	COL27A1	1	0	0	0	7	0	0	0	0	8	6	6
151	DCHS1	0	0	0	0	8	0	0	0	0	8	6	6
152	FAM47A	2	0	0	0	5	1	0	0	0	8	6	6
153	GPR158	2	0	0	0	6	0	0	0	0	8	6	6
154	HCFC1	1	0	0	0	7	0	0	0	0	8	6	6
155	MYO16	2	0	0	0	6	0	0	0	0	8	6	6
156	PKD1L1	0	0	0	0	7	0	0	1	0	8	6	6
157	PTPRK	0	0	0	0	7	1	0	0	0	8	6	6
158	ROS1	1	0	0	0	7	0	0	0	0	8	6	6
159	SNX13	2	1	0	0	4	1	0	0	0	8	6	6
160	SRCAP	2	0	1	0	5	0	0	0	0	8	6	6
161	UBR4	1	0	0	0	7	0	0	0	0	8	6	6
162	ABCA4	0	0	0	0	5	2	0	0	0	7	6	6
163	ACACB	0	0	0	0	6	1	0	0	0	7	6	6
164	ATAD5	2	0	0	0	4	1	0	0	0	7	6	6
165	CACNA1B	0	0	0	0	7	0	0	0	0	7	6	6
166	CHRM2	1	0	0	0	5	1	0	0	0	7	6	6
167	DFNB31	1	0	0	0	6	0	0	0	0	7	6	6
168	DIDO1	1	0	0	0	6	0	0	0	0	7	6	6
169	DSCAM	0	0	0	0	7	0	0	0	0	7	6	6
170	ERICH3	0	2	0	0	5	0	0	0	0	7	6	6
171	FAM179B	1	1	0	0	5	0	0	0	0	7	6	6
172	FBXW7	0	0	0	0	5	2	0	0	0	7	6	6
173	FHAD1	0	0	0	0	5	2	0	0	0	7	6	6
174	GREB1	0	0	0	0	7	0	0	0	0	7	6	6
175	HECW2	1	0	0	0	6	0	0	0	0	7	6	6
176	KIAA1549	1	1	0	0	4	1	0	0	0	7	6	6
177	NOTCH3	0	1	0	0	5	0	0	1	0	7	6	6
178	NRAP	0	0	0	0	6	0	0	1	0	7	6	6
179	OTOGL	1	1	0	0	4	1	0	0	0	7	6	6
180	PAPPA	1	0	0	0	6	0	0	0	0	7	6	6
181	PKDREJ	1	0	0	0	6	0	0	0	0	7	6	6
182	PLXNB1	3	0	0	0	4	0	0	0	0	7	6	6
183	RANBP2	1	1	0	0	5	0	0	0	0	7	6	6
184	RUNX1T1	0	0	0	0	5	2	0	0	0	7	6	6
185	TENM3	0	0	0	0	7	0	0	0	0	7	6	6
186	TNS1	1	0	0	0	5	1	0	0	0	7	6	6
187	TRRAP	0	0	0	0	6	1	0	0	0	7	6	6
188	VWA5B2	0	0	0	0	6	1	0	0	0	7	6	6
189	ADAMTS16	0	0	0	0	6	0	0	0	0	6	6	6
190	ADCY5	0	0	0	0	6	0	0	0	0	6	6	6
191	ARFGEF1	0	0	1	0	2	3	0	0	0	6	6	6
192	ARHGAP30	0	0	0	0	6	0	0	0	0	6	6	6
193	ATP10A	1	0	0	0	5	0	0	0	0	6	6	6
194	CACNA1C	0	0	0	0	5	0	0	1	0	6	6	6
195	CHST15	0	1	0	0	5	0	0	0	0	6	6	6
196	CNGB3	0	0	0	0	5	1	0	0	0	6	6	6
197	DSCAML1	0	1	0	0	5	0	0	0	0	6	6	6
198	EXT1	0	0	0	0	5	1	0	0	0	6	6	6
199	FASN	2	0	0	0	4	0	0	0	0	6	6	6
200	GOLGB1	0	0	0	0	5	1	0	0	0	6	6	6
201	HCN4	0	0	0	0	5	0	0	1	0	6	6	6
202	HIVEP1	1	0	0	0	5	0	0	0	0	6	6	6
203	HIVEP2	0	0	0	0	5	1	0	0	0	6	6	6
204	ITGA1	1	0	0	0	5	0	0	0	0	6	6	6
205	KALRN	0	0	0	0	4	0	0	2	0	6	6	6
206	KLHL4	0	1	0	0	5	0	0	0	0	6	6	6
207	NAV2	1	0	0	0	4	0	1	0	0	6	6	6
208	NID2	0	1	0	0	4	1	0	0	0	6	6	6
209	NOS1	1	0	0	0	5	0	0	0	0	6	6	6
210	NUP133	0	0	0	0	5	0	0	1	0	6	6	6
211	PCDHGA3	1	0	0	0	4	1	0	0	0	6	6	6
212	PKHD1	0	0	0	0	6	0	0	0	0	6	6	6
213	POLD1	0	0	1	0	4	0	0	1	0	6	6	6
214	RAD51AP2	4	0	0	0	2	0	0	0	0	6	6	6
215	RADIL	1	0	0	0	5	0	0	0	0	6	6	6
216	RNF43	2	1	0	0	1	1	0	1	0	6	6	6
217	SCN2A	0	0	0	0	6	0	0	0	0	6	6	6
218	SCN5A	1	0	0	0	5	0	0	0	0	6	6	6
219	SPEN	1	0	0	0	4	1	0	0	0	6	6	6
220	TNR	0	0	0	0	5	1	0	0	0	6	6	6
221	WWC3	0	0	0	0	6	0	0	0	0	6	6	6
222	XYLT2	4	0	0	0	1	0	1	0	0	6	6	6
223	DNAH1	0	0	0	0	11	0	0	1	0	12	5	5
224	PLEC	1	0	0	0	10	1	0	0	0	12	5	5
225	SETX	1	0	0	0	8	2	0	0	0	11	5	5
226	UNC79	0	0	0	0	10	1	0	0	0	11	5	5
227	WDFY4	0	0	0	0	10	1	0	0	0	11	5	5
228	TTC3	0	1	0	0	8	0	0	1	0	10	5	5
229	ASPM	1	1	0	0	5	2	0	0	0	9	5	5
230	CHD9	1	0	0	0	8	0	0	0	0	9	5	5
231	EML5	0	0	0	0	6	1	0	2	0	9	5	5
232	PLXNA4	1	0	0	0	8	0	0	0	0	9	5	5
233	SYNE2	0	0	0	0	8	1	0	0	0	9	5	5
234	C5orf42	2	0	0	0	6	0	0	0	0	8	5	5
235	COL20A1	3	0	0	0	5	0	0	0	0	8	5	5
236	EP300	2	0	0	0	6	0	0	0	0	8	5	5
237	EP400	1	0	0	0	6	1	0	0	0	8	5	5
238	KIAA1024	2	1	0	0	5	0	0	0	0	8	5	5
239	KIF13A	2	0	0	0	5	1	0	0	0	8	5	5
240	NBEAL2	1	0	0	0	6	0	0	1	0	8	5	5
241	PCDH11X	1	0	0	0	6	1	0	0	0	8	5	5
242	PCDHA2	0	0	0	0	8	0	0	0	0	8	5	5
243	POLQ	2	0	0	0	6	0	0	0	0	8	5	5
244	RP1	2	0	0	0	6	0	0	0	0	8	5	5
245	STAB1	0	1	0	0	6	1	0	0	0	8	5	5
246	TIAM1	0	0	0	0	6	2	0	0	0	8	5	5
247	USP28	1	0	0	0	3	4	0	0	0	8	5	5
248	ZC3H13	2	0	0	0	3	3	0	0	0	8	5	5
249	ACACA	0	0	0	0	6	0	0	1	0	7	5	5
250	ADGRL3	1	0	0	0	6	0	0	0	0	7	5	5
251	AKAP12	1	0	0	0	5	1	0	0	0	7	5	5
252	ANKRD26	1	0	0	0	6	0	0	0	0	7	5	5
253	AXDND1	1	0	0	0	5	0	0	1	0	7	5	5
254	CABIN1	0	0	0	0	7	0	0	0	0	7	5	5
255	CACNA1E	0	0	0	0	7	0	0	0	0	7	5	5
256	CELSR3	0	0	0	0	6	1	0	0	0	7	5	5
257	CENPF	1	0	0	0	5	1	0	0	0	7	5	5
258	COL11A2	0	0	0	0	6	1	0	0	0	7	5	5
259	COL5A2	1	0	0	0	6	0	0	0	0	7	5	5
260	COL6A5	3	0	0	0	3	1	0	0	0	7	5	5
261	CPZ	2	0	0	0	5	0	0	0	0	7	5	5
262	DNAH14	1	1	0	0	5	0	0	0	0	7	5	5
263	DOCK8	0	0	0	0	7	0	0	0	0	7	5	5
264	ERBB4	1	0	0	0	6	0	0	0	0	7	5	5
265	ERCC6	0	0	0	0	7	0	0	0	0	7	5	5
266	FSTL4	2	0	0	0	5	0	0	0	0	7	5	5
267	GRIN2A	2	0	0	0	5	0	0	0	0	7	5	5
268	HHIP	0	0	0	0	6	1	0	0	0	7	5	5
269	HYDIN	1	1	0	0	5	0	0	0	0	7	5	5
270	JAKMIP2	0	0	0	0	7	0	0	0	0	7	5	5
271	KIAA0195	3	0	1	0	3	0	0	0	0	7	5	5
272	LAMA2	1	0	0	0	4	2	0	0	0	7	5	5
273	LOXHD1	0	0	0	0	6	0	0	1	0	7	5	5
274	LRRIQ1	1	0	0	0	5	0	0	1	0	7	5	5
275	MUC4	0	0	0	2	4	0	0	1	0	7	5	5
276	MYO3A	1	0	0	0	6	0	0	0	0	7	5	5
277	NWD2	1	0	0	0	5	1	0	0	0	7	5	5
278	PKHD1L1	1	0	0	0	5	0	0	1	0	7	5	5
279	PLXNB2	1	0	0	0	6	0	0	0	0	7	5	5
280	PRDM9	0	0	0	0	4	3	0	0	0	7	5	5
281	PRKD1	0	0	0	0	6	1	0	0	0	7	5	5
282	PRUNE2	0	0	0	0	7	0	0	0	0	7	5	5
283	PTPN3	0	1	0	0	3	2	0	1	0	7	5	5
284	PTPRZ1	0	0	0	0	6	0	0	1	0	7	5	5
285	RGS22	1	0	0	0	6	0	0	0	0	7	5	5
286	RIF1	2	0	0	0	5	0	0	0	0	7	5	5
287	RNF213	1	0	0	0	6	0	0	0	0	7	5	5
288	RYR1	0	1	0	0	6	0	0	0	0	7	5	5
289	SCAPER	0	1	0	0	5	1	0	0	0	7	5	5
290	SPINK5	0	0	0	0	6	0	0	1	0	7	5	5
291	SRCIN1	3	0	0	0	4	0	0	0	0	7	5	5
292	STAB2	0	0	0	0	7	0	0	0	0	7	5	5
293	SYCP2	1	0	0	0	5	1	0	0	0	7	5	5
294	UBR3	0	0	0	0	6	1	0	0	0	7	5	5
295	YLPM1	3	0	0	0	4	0	0	0	0	7	5	5
296	ZFC3H1	0	2	0	0	5	0	0	0	0	7	5	5
297	ARID2	1	0	0	0	5	0	0	0	0	6	5	5
298	ASTN1	0	0	0	0	6	0	0	0	0	6	5	5
299	BTBD11	3	0	0	0	3	0	0	0	0	6	5	5
300	BTBD7	0	0	0	0	5	1	0	0	0	6	5	5
301	CACNA1D	1	1	0	0	3	1	0	0	0	6	5	5
302	CCSER1	1	0	0	0	4	1	0	0	0	6	5	5
303	CDH9	0	0	0	0	5	1	0	0	0	6	5	5
304	CDK12	2	0	0	0	4	0	0	0	0	6	5	5
305	CELSR1	1	0	0	0	5	0	0	0	0	6	5	5
306	CHRNB3	1	0	0	0	5	0	0	0	0	6	5	5
307	CNTNAP2	0	0	0	0	6	0	0	0	0	6	5	5
308	COL3A1	0	0	0	0	4	2	0	0	0	6	5	5
309	COLEC12	0	0	0	0	6	0	0	0	0	6	5	5
310	CTTNBP2	0	0	0	0	6	0	0	0	0	6	5	5
311	CYP3A7	1	0	0	0	3	2	0	0	0	6	5	5
312	EDAR	1	1	0	0	3	0	0	1	0	6	5	5
313	EPHA3	1	0	0	0	5	0	0	0	0	6	5	5
314	FBN1	0	0	0	0	6	0	0	0	0	6	5	5
315	FILIP1	0	0	0	0	6	0	0	0	0	6	5	5
316	FLNA	0	0	0	0	4	2	0	0	0	6	5	5
317	FRYL	0	1	0	0	4	1	0	0	0	6	5	5
318	GAPVD1	0	0	0	0	5	1	0	0	0	6	5	5
319	GREB1L	0	0	0	0	6	0	0	0	0	6	5	5
320	GRIA1	0	0	0	0	5	1	0	0	0	6	5	5
321	HUWE1	0	1	0	0	5	0	0	0	0	6	5	5
322	IGSF10	0	0	0	0	6	0	0	0	0	6	5	5
323	IMPG1	0	0	0	0	6	0	0	0	0	6	5	5
324	ITGA7	1	0	0	0	5	0	0	0	0	6	5	5
325	ITPR3	2	0	0	0	4	0	0	0	0	6	5	5
326	JMJD1C	0	0	0	0	6	0	0	0	0	6	5	5
327	KCND3	1	0	0	0	5	0	0	0	0	6	5	5
328	KCNH4	0	0	0	0	6	0	0	0	0	6	5	5
329	KIF21A	2	0	0	0	4	0	0	0	0	6	5	5
330	LAMA4	1	0	0	0	5	0	0	0	0	6	5	5
331	LRRC16A	1	0	0	0	4	1	0	0	0	6	5	5
332	MASTL	2	1	0	0	3	0	0	0	0	6	5	5
333	MMP16	0	0	0	0	3	2	0	1	0	6	5	5
334	MPDZ	0	0	0	0	6	0	0	0	0	6	5	5
335	MSLN	0	0	0	0	6	0	0	0	0	6	5	5
336	MYH9	1	0	0	0	5	0	0	0	0	6	5	5
337	MYO18B	0	0	0	0	6	0	0	0	0	6	5	5
338	NINL	0	0	0	0	6	0	0	0	0	6	5	5
339	NLRP1	1	0	0	0	3	2	0	0	0	6	5	5
340	NLRP7	0	0	0	0	6	0	0	0	0	6	5	5
341	NPC1L1	1	0	0	0	5	0	0	0	0	6	5	5
342	NRG3	0	0	0	0	6	0	0	0	0	6	5	5
343	PBRM1	2	1	0	0	3	0	0	0	0	6	5	5
344	PCDH12	2	0	0	0	4	0	0	0	0	6	5	5
345	PCDHA7	0	0	0	0	6	0	0	0	0	6	5	5
346	PCDHGA5	1	0	0	0	5	0	0	0	0	6	5	5
347	PCDHGB2	0	1	0	0	5	0	0	0	0	6	5	5
348	PHF20L1	3	0	0	0	3	0	0	0	0	6	5	5
349	PKD1	1	0	0	0	5	0	0	0	0	6	5	5
350	PLEKHG4B	0	0	0	0	6	0	0	0	0	6	5	5
351	PLXND1	0	1	0	0	5	0	0	0	0	6	5	5
352	PTPRC	0	0	0	0	5	1	0	0	0	6	5	5
353	PTPRD	0	0	0	0	6	0	0	0	0	6	5	5
354	RNF123	0	0	0	0	6	0	0	0	0	6	5	5
355	SEC16A	2	0	0	0	4	0	0	0	0	6	5	5
356	SHANK2	2	0	0	0	4	0	0	0	0	6	5	5
357	SIN3A	0	0	0	0	5	1	0	0	0	6	5	5
358	SIPA1L1	0	0	0	0	6	0	0	0	0	6	5	5
359	SP140	0	1	0	0	4	1	0	0	0	6	5	5
360	SSC5D	1	0	0	0	5	0	0	0	0	6	5	5
361	SYNGAP1	0	2	0	0	4	0	0	0	0	6	5	5
362	TET2	0	0	0	0	5	1	0	0	0	6	5	5
363	TNRC6A	0	0	0	0	5	1	0	0	0	6	5	5
364	TNXB	0	0	0	0	6	0	0	0	0	6	5	5
365	UNC5B	0	0	0	0	6	0	0	0	0	6	5	5
366	VPS13C	1	0	0	0	4	1	0	0	0	6	5	5
367	ZNF585A	0	0	0	0	6	0	0	0	0	6	5	5
368	ZNF91	0	0	0	0	5	1	0	0	0	6	5	5
369	AARS2	0	0	0	0	5	0	0	0	0	5	5	5
370	ABCA1	1	0	0	0	4	0	0	0	0	5	5	5
371	ABR	1	1	0	0	3	0	0	0	0	5	5	5
372	ADGRB2	0	0	0	0	5	0	0	0	0	5	5	5
373	ALK	0	0	0	0	4	1	0	0	0	5	5	5
374	AMPH	1	0	0	0	3	0	0	1	0	5	5	5
375	ANKRD11	0	0	0	0	5	0	0	0	0	5	5	5
376	BCL9L	3	0	0	0	2	0	0	0	0	5	5	5
377	BCOR	2	0	0	0	1	2	0	0	0	5	5	5
378	C15orf39	3	0	0	0	2	0	0	0	0	5	5	5
379	C5	0	0	0	0	4	1	0	0	0	5	5	5
380	CALD1	0	0	0	0	3	2	0	0	0	5	5	5
381	CAMKK2	2	1	0	0	2	0	0	0	0	5	5	5
382	CAND2	0	0	0	0	5	0	0	0	0	5	5	5
383	CARD11	0	0	0	0	5	0	0	0	0	5	5	5
384	CDHR3	0	0	0	0	5	0	0	0	0	5	5	5
385	CDON	0	0	0	0	5	0	0	0	0	5	5	5
386	CNR1	0	0	0	0	5	0	0	0	0	5	5	5
387	COL4A4	1	0	0	0	3	1	0	0	0	5	5	5
388	COL4A6	0	0	0	0	4	1	0	0	0	5	5	5
389	COLQ	1	0	0	0	1	1	0	2	0	5	5	5
390	CUL9	0	0	0	0	5	0	0	0	0	5	5	5
391	DAO	0	0	0	0	4	1	0	0	0	5	5	5
392	DCAF12L2	0	0	0	0	5	0	0	0	0	5	5	5
393	DENND1C	0	0	0	0	5	0	0	0	0	5	5	5
394	DOCK5	0	0	0	0	5	0	0	0	0	5	5	5
395	DSPP	0	1	0	0	4	0	0	0	0	5	5	5
396	DYSF	0	0	0	0	4	1	0	0	0	5	5	5
397	DZIP1L	1	0	0	0	4	0	0	0	0	5	5	5
398	EPHB4	0	0	0	0	5	0	0	0	0	5	5	5
399	EVC2	1	0	0	0	4	0	0	0	0	5	5	5
400	FAM47C	0	0	0	0	5	0	0	0	0	5	5	5
401	FER	2	0	0	0	3	0	0	0	0	5	5	5
402	HHLA1	1	1	0	0	3	0	0	0	0	5	5	5
403	INTS2	1	0	0	0	2	2	0	0	0	5	5	5
404	ITGAX	3	0	0	0	2	0	0	0	0	5	5	5
405	JRK	0	0	0	0	5	0	0	0	0	5	5	5
406	KCNQ2	0	0	0	0	4	0	0	1	0	5	5	5
407	KIAA0196	0	0	0	0	5	0	0	0	0	5	5	5
408	KIAA1429	0	0	0	0	5	0	0	0	0	5	5	5
409	KIAA1549L	0	1	0	0	3	1	0	0	0	5	5	5
410	KIAA2022	1	0	0	0	4	0	0	0	0	5	5	5
411	KIF26A	2	0	0	0	3	0	0	0	0	5	5	5
412	KPRP	0	0	0	0	5	0	0	0	0	5	5	5
413	MAGEC1	0	0	0	0	5	0	0	0	0	5	5	5
414	MAP3K9	1	1	0	0	3	0	0	0	0	5	5	5
415	MRC1	0	0	0	0	4	1	0	0	0	5	5	5
416	MROH1	0	0	0	0	4	1	0	0	0	5	5	5
417	MSH2	1	1	0	0	3	0	0	0	0	5	5	5
418	MYO15A	1	0	0	0	4	0	0	0	0	5	5	5
419	MYO5A	0	0	0	0	5	0	0	0	0	5	5	5
420	MYO7B	0	0	0	0	5	0	0	0	0	5	5	5
421	MYO9B	1	0	0	0	3	1	0	0	0	5	5	5
422	MYT1	0	0	0	0	5	0	0	0	0	5	5	5
423	NALCN	2	0	0	0	2	0	0	1	0	5	5	5
424	NCKAP5L	2	0	0	0	3	0	0	0	0	5	5	5
425	NCOR1	0	0	0	0	4	1	0	0	0	5	5	5
426	NEFM	0	1	0	0	4	0	0	0	0	5	5	5
427	NHS	1	0	0	0	3	1	0	0	0	5	5	5
428	PCDHB15	1	0	0	0	4	0	0	0	0	5	5	5
429	PCDHB3	1	0	0	0	4	0	0	0	0	5	5	5
430	PCDHGA10	0	0	0	0	3	2	0	0	0	5	5	5
431	PDCD11	0	0	0	0	4	1	0	0	0	5	5	5
432	PER1	1	0	0	0	4	0	0	0	0	5	5	5
433	POLR1A	0	0	0	0	5	0	0	0	0	5	5	5
434	PSD	3	0	0	0	1	1	0	0	0	5	5	5
435	PTPRS	1	0	0	0	4	0	0	0	0	5	5	5
436	PTPRU	0	0	0	0	5	0	0	0	0	5	5	5
437	RAB11FIP1	0	1	0	0	4	0	0	0	0	5	5	5
438	RALGAPA2	2	0	0	0	3	0	0	0	0	5	5	5
439	RNF20	0	0	0	0	4	1	0	0	0	5	5	5
440	RNF40	0	0	0	0	5	0	0	0	0	5	5	5
441	ROBO3	2	0	0	0	2	1	0	0	0	5	5	5
442	SEMA3E	0	0	0	0	5	0	0	0	0	5	5	5
443	SEMA5A	0	0	0	0	4	1	0	0	0	5	5	5
444	SGOL2	2	0	0	0	2	1	0	0	0	5	5	5
445	SLC4A11	0	0	0	0	5	0	0	0	0	5	5	5
446	SLX4	0	0	0	0	5	0	0	0	0	5	5	5
447	SOX6	1	1	0	0	3	0	0	0	0	5	5	5
448	ST6GAL2	0	0	0	0	5	0	0	0	0	5	5	5
449	SULF1	1	2	0	0	2	0	0	0	0	5	5	5
450	SV2A	0	0	0	0	4	1	0	0	0	5	5	5
451	SYNM	1	0	0	0	3	1	0	0	0	5	5	5
452	TACC2	0	0	0	0	5	0	0	0	0	5	5	5
453	TACC3	0	1	0	0	2	0	0	2	0	5	5	5
454	TDRD6	1	0	0	0	4	0	0	0	0	5	5	5
455	TG	1	0	0	0	4	0	0	0	0	5	5	5
456	TM7SF3	1	0	0	0	3	1	0	0	0	5	5	5
457	TMEM132D	1	0	0	0	4	0	0	0	0	5	5	5
458	TRPC3	1	0	0	0	4	0	0	0	0	5	5	5
459	TUBGCP3	1	0	0	0	3	1	0	0	0	5	5	5
460	UGGT2	0	0	0	0	4	0	0	1	0	5	5	5
461	UGT3A2	0	0	0	0	5	0	0	0	0	5	5	5
462	XRN1	1	1	0	0	3	0	0	0	0	5	5	5
463	ZBTB20	5	0	0	0	0	0	0	0	0	5	5	5
464	ZMYND8	0	0	0	0	5	0	0	0	0	5	5	5
465	ZNF107	0	0	0	0	5	0	0	0	0	5	5	5
466	ZNF334	0	0	0	0	5	0	0	0	0	5	5	5
467	ZNF423	0	0	0	0	5	0	0	0	0	5	5	5
468	ZNF835	0	0	0	0	5	0	0	0	0	5	5	5
469	CNOT1	0	0	0	0	10	1	0	0	0	11	4	4
470	PCDH15	0	0	0	0	7	3	0	0	0	10	4	4
471	PHF3	0	1	0	0	9	0	0	0	0	10	4	4
472	VCAN	0	0	0	0	9	0	0	1	0	10	4	4
473	ABCA9	1	0	0	0	7	0	0	1	0	9	4	4
474	ADAMTS18	0	0	0	0	7	2	0	0	0	9	4	4
475	MEGF8	2	0	1	0	6	0	0	0	0	9	4	4
476	POLE	1	0	0	0	8	0	0	0	0	9	4	4
477	SYNPO2	0	0	0	0	8	1	0	0	0	9	4	4
478	DNAH6	1	0	0	0	7	0	0	0	0	8	4	4
479	DNAH8	0	0	0	0	7	1	0	0	0	8	4	4
480	GRIA4	1	0	0	0	6	1	0	0	0	8	4	4
481	IGF2R	0	0	0	0	8	0	0	0	0	8	4	4
482	MAP1B	0	0	0	0	6	2	0	0	0	8	4	4
483	MYH6	0	0	0	0	8	0	0	0	0	8	4	4
484	NEK1	1	0	0	0	6	1	0	0	0	8	4	4
485	PRDM16	1	1	0	0	6	0	0	0	0	8	4	4
486	SCAF11	0	1	0	0	6	1	0	0	0	8	4	4
487	SCN7A	0	1	0	0	7	0	0	0	0	8	4	4
488	SPTA1	1	0	0	0	7	0	0	0	0	8	4	4
489	VPS13A	1	0	0	0	7	0	0	0	0	8	4	4
490	WDR66	1	0	0	0	6	1	0	0	0	8	4	4
491	ZNF292	1	0	0	0	6	1	0	0	0	8	4	4
492	ABCA2	1	0	0	0	6	0	0	0	0	7	4	4
493	AHDC1	2	0	0	0	5	0	0	0	0	7	4	4
494	ANK2	0	0	0	0	6	1	0	0	0	7	4	4
495	ANKHD1-EIF4EBP3	0	0	0	0	6	1	0	0	0	7	4	4
496	CACNA2D3	0	0	0	0	5	0	0	2	0	7	4	4
497	CEP250	1	0	0	0	5	1	0	0	0	7	4	4
498	CPAMD8	1	0	0	0	6	0	0	0	0	7	4	4
499	E2F8	0	0	0	0	6	1	0	0	0	7	4	4
500	EFCAB5	1	0	0	0	4	2	0	0	0	7	4	4
501	FNDC1	0	1	0	0	6	0	0	0	0	7	4	4
502	FRAS1	1	0	0	0	4	2	0	0	0	7	4	4
503	FRY	0	0	0	0	7	0	0	0	0	7	4	4
504	HGF	0	1	0	0	3	1	0	2	0	7	4	4
505	KCNA1	1	0	0	0	6	0	0	0	0	7	4	4
506	KDM3B	0	0	0	0	7	0	0	0	0	7	4	4
507	MYH1	0	1	0	0	4	2	0	0	0	7	4	4
508	MYH7	1	0	0	0	6	0	0	0	0	7	4	4
509	MYH8	0	0	0	0	7	0	0	0	0	7	4	4
510	MYOF	1	0	0	0	5	1	0	0	0	7	4	4
511	NUP205	0	0	0	0	3	4	0	0	0	7	4	4
512	RELN	0	0	0	0	7	0	0	0	0	7	4	4
513	RGPD4	0	0	0	0	7	0	0	0	0	7	4	4
514	SAMD9L	1	0	0	0	6	0	0	0	0	7	4	4
515	SCN1A	0	0	0	0	5	1	0	1	0	7	4	4
516	SPAG17	0	0	0	0	6	1	0	0	0	7	4	4
517	SYCP1	1	0	0	0	5	1	0	0	0	7	4	4
518	TET3	3	0	0	0	4	0	0	0	0	7	4	4
519	TRPA1	0	0	0	0	7	0	0	0	0	7	4	4
520	ADGRG4	1	1	0	0	4	0	0	0	0	6	4	4
521	ANKRD52	0	0	0	0	6	0	0	0	0	6	4	4
522	ASH1L	1	0	0	0	5	0	0	0	0	6	4	4
523	ASIC5	0	0	0	0	6	0	0	0	0	6	4	4
524	BACH2	1	0	0	0	5	0	0	0	0	6	4	4
525	BDP1	1	0	0	0	5	0	0	0	0	6	4	4
526	BTAF1	0	0	0	0	5	1	0	0	0	6	4	4
527	CCDC108	0	0	0	0	6	0	0	0	0	6	4	4
528	CDH10	0	0	0	0	6	0	0	0	0	6	4	4
529	CDH2	0	0	0	0	6	0	0	0	0	6	4	4
530	CEP295	0	0	0	0	6	0	0	0	0	6	4	4
531	CNTLN	2	1	0	0	3	0	0	0	0	6	4	4
532	CNTN6	0	0	0	0	5	1	0	0	0	6	4	4
533	CNTNAP4	0	0	0	0	6	0	0	0	0	6	4	4
534	COL15A1	1	1	0	0	4	0	0	0	0	6	4	4
535	COL6A3	2	0	0	0	4	0	0	0	0	6	4	4
536	COL6A6	0	0	0	0	5	1	0	0	0	6	4	4
537	CSPG4	1	0	0	0	5	0	0	0	0	6	4	4
538	CUBN	0	0	0	0	6	0	0	0	0	6	4	4
539	DNAJC13	0	0	0	0	6	0	0	0	0	6	4	4
540	DNMBP	1	0	0	0	5	0	0	0	0	6	4	4
541	EML6	0	0	0	0	6	0	0	0	0	6	4	4
542	FAM135A	1	1	0	0	3	0	0	1	0	6	4	4
543	GPR179	0	1	0	0	4	1	0	0	0	6	4	4
544	GPRASP1	0	0	0	0	5	1	0	0	0	6	4	4
545	IFT172	0	0	0	0	4	2	0	0	0	6	4	4
546	KAT6B	2	0	0	1	3	0	0	0	0	6	4	4
547	KIF5A	0	0	0	0	6	0	0	0	0	6	4	4
548	KNTC1	0	1	0	0	5	0	0	0	0	6	4	4
549	MUC6	0	0	0	0	6	0	0	0	0	6	4	4
550	MYH7B	0	0	1	0	5	0	0	0	0	6	4	4
551	NAV3	0	0	0	0	6	0	0	0	0	6	4	4
552	NBEAL1	0	0	0	0	5	1	0	0	0	6	4	4
553	NLRP13	0	0	0	0	5	1	0	0	0	6	4	4
554	PAXBP1	0	0	0	0	5	0	0	1	0	6	4	4
555	PCDHGB4	0	0	0	0	6	0	0	0	0	6	4	4
556	PCF11	0	0	0	0	5	1	0	0	0	6	4	4
557	PCM1	2	0	0	0	4	0	0	0	0	6	4	4
558	PDZRN4	0	0	0	0	5	1	0	0	0	6	4	4
559	PHEX	0	0	0	0	6	0	0	0	0	6	4	4
560	PPP1R3A	0	1	0	0	4	1	0	0	0	6	4	4
561	ROBO2	0	0	0	0	6	0	0	0	0	6	4	4
562	SFMBT2	0	0	0	0	4	0	0	2	0	6	4	4
563	SH3TC1	0	0	0	0	6	0	0	0	0	6	4	4
564	SMCHD1	0	1	0	0	5	0	0	0	0	6	4	4
565	TBC1D32	2	0	0	0	3	1	0	0	0	6	4	4
566	TNKS2	0	0	0	0	5	1	0	0	0	6	4	4
567	TPTE	1	0	0	0	5	0	0	0	0	6	4	4
568	WNK2	0	0	0	0	5	0	0	1	0	6	4	4
569	XPO4	1	0	0	0	4	1	0	0	0	6	4	4
570	ZBED9	0	2	0	0	4	0	0	0	0	6	4	4
571	ZNF804B	0	0	0	0	6	0	0	0	0	6	4	4
572	A2ML1	0	1	0	0	2	2	0	0	0	5	4	4
573	ABCC1	0	0	0	0	5	0	0	0	0	5	4	4
574	ADAMTS20	0	0	0	0	3	2	0	0	0	5	4	4
575	ADCY8	0	1	0	0	4	0	0	0	0	5	4	4
576	ADGRL1	1	0	0	0	4	0	0	0	0	5	4	4
577	AKAP13	0	0	0	0	5	0	0	0	0	5	4	4
578	AMOT	1	0	0	0	4	0	0	0	0	5	4	4
579	ATP12A	0	0	0	0	5	0	0	0	0	5	4	4
580	ATP2B3	0	1	0	0	4	0	0	0	0	5	4	4
581	B4GALNT4	2	0	0	0	2	0	0	1	0	5	4	4
582	C6	0	0	0	0	5	0	0	0	0	5	4	4
583	C8orf34	0	0	0	0	5	0	0	0	0	5	4	4
584	CAD	1	0	0	0	4	0	0	0	0	5	4	4
585	CCDC171	0	0	0	0	4	1	0	0	0	5	4	4
586	CELSR2	0	0	0	0	5	0	0	0	0	5	4	4
587	CEP290	1	0	0	0	3	1	0	0	0	5	4	4
588	CEP78	0	0	0	0	5	0	0	0	0	5	4	4
589	CHD8	0	0	0	0	4	1	0	0	0	5	4	4
590	CKAP5	1	0	0	0	4	0	0	0	0	5	4	4
591	CLUH	1	0	0	0	4	0	0	0	0	5	4	4
592	COPA	0	0	0	0	5	0	0	0	0	5	4	4
593	CREBBP	1	0	0	0	4	0	0	0	0	5	4	4
594	CTNNA1	1	0	0	0	4	0	0	0	0	5	4	4
595	CYP4F8	0	0	0	0	5	0	0	0	0	5	4	4
596	DBF4B	0	0	0	0	4	1	0	0	0	5	4	4
597	DENND5A	1	0	0	0	2	1	0	1	0	5	4	4
598	DNMT1	0	0	0	0	5	0	0	0	0	5	4	4
599	DOCK1	0	0	0	0	5	0	0	0	0	5	4	4
600	DUOX2	0	0	0	0	5	0	0	0	0	5	4	4
601	DYNC2LI1	1	0	0	0	4	0	0	0	0	5	4	4
602	EEF2K	1	0	0	0	4	0	0	0	0	5	4	4
603	ELMO1	1	0	0	0	3	1	0	0	0	5	4	4
604	EPHA8	0	0	0	0	5	0	0	0	0	5	4	4
605	EPRS	0	0	0	0	4	0	0	1	0	5	4	4
606	FAM120A	0	0	0	0	4	1	0	0	0	5	4	4
607	FAM120B	0	1	0	0	3	0	0	1	0	5	4	4
608	FANCM	0	0	0	0	5	0	0	0	0	5	4	4
609	FBN3	2	0	0	0	3	0	0	0	0	5	4	4
610	FER1L5	0	0	0	1	4	0	0	0	0	5	4	4
611	FHDC1	0	0	0	0	5	0	0	0	0	5	4	4
612	FLNB	1	1	0	0	2	1	0	0	0	5	4	4
613	FLRT2	0	0	0	0	4	1	0	0	0	5	4	4
614	FMN2	0	0	0	0	5	0	0	0	0	5	4	4
615	FOXK1	0	0	0	0	4	1	0	0	0	5	4	4
616	FRMD4A	1	0	0	0	4	0	0	0	0	5	4	4
617	HELQ	1	0	0	0	3	1	0	0	0	5	4	4
618	HK3	0	1	0	0	4	0	0	0	0	5	4	4
619	IGSF11	0	0	0	0	4	0	0	1	0	5	4	4
620	IQGAP3	1	0	0	0	4	0	0	0	0	5	4	4
621	ITGA4	0	1	0	0	3	1	0	0	0	5	4	4
622	ITGAV	1	0	0	0	2	0	0	2	0	5	4	4
623	KCNH8	0	1	0	0	4	0	0	0	0	5	4	4
624	KIAA0368	0	0	0	0	4	1	0	0	0	5	4	4
625	KIAA2026	2	0	0	0	3	0	0	0	0	5	4	4
626	KIF1A	0	0	0	0	5	0	0	0	0	5	4	4
627	LCT	1	0	0	0	4	0	0	0	0	5	4	4
628	LGR4	0	0	0	1	3	1	0	0	0	5	4	4
629	LIG1	0	0	0	0	4	0	0	1	0	5	4	4
630	LINS	0	0	0	0	4	1	0	0	0	5	4	4
631	LMTK2	0	0	0	0	4	1	0	0	0	5	4	4
632	LRRC49	0	0	0	0	5	0	0	0	0	5	4	4
633	MATR3	0	0	0	0	4	1	0	0	0	5	4	4
634	MED12L	0	0	0	0	4	1	0	0	0	5	4	4
635	MGAT4C	0	0	0	0	4	1	0	0	0	5	4	4
636	MGAT5B	0	1	0	0	4	0	0	0	0	5	4	4
637	N4BP2	0	0	0	0	5	0	0	0	0	5	4	4
638	NAA25	1	1	0	0	3	0	0	0	0	5	4	4
639	NFATC1	0	0	0	0	5	0	0	0	0	5	4	4
640	NIPBL	0	0	0	0	4	1	0	0	0	5	4	4
641	NLRP10	1	0	0	0	4	0	0	0	0	5	4	4
642	NRCAM	0	0	0	0	4	1	0	0	0	5	4	4
643	NRDE2	1	0	0	0	4	0	0	0	0	5	4	4
644	NRG1	2	0	0	0	2	1	0	0	0	5	4	4
645	PACS2	0	0	0	0	5	0	0	0	0	5	4	4
646	PAK4	1	0	0	0	4	0	0	0	0	5	4	4
647	PCDHA3	0	0	0	0	5	0	0	0	0	5	4	4
648	PCDHGA11	1	0	0	0	4	0	0	0	0	5	4	4
649	PCDHGA8	0	0	0	0	4	1	0	0	0	5	4	4
650	PCNT	0	0	0	0	3	1	0	1	0	5	4	4
651	PCNX	2	0	0	0	2	1	0	0	0	5	4	4
652	PEX5L	0	0	0	0	5	0	0	0	0	5	4	4
653	PPARGC1A	0	0	0	0	4	1	0	0	0	5	4	4
654	PPP1R9A	2	0	0	0	1	2	0	0	0	5	4	4
655	PRKAA1	0	0	0	0	4	1	0	0	0	5	4	4
656	PTEN	1	0	0	0	3	0	0	0	1	5	4	4
657	PTPN13	1	0	0	0	4	0	0	0	0	5	4	4
658	PTPRO	0	0	0	0	4	1	0	0	0	5	4	4
659	PZP	0	0	0	0	4	0	0	1	0	5	4	4
660	RALGAPB	0	0	0	0	5	0	0	0	0	5	4	4
661	RASGRF2	0	0	0	0	4	1	0	0	0	5	4	4
662	RIMS1	0	0	0	0	4	1	0	0	0	5	4	4
663	RTL1	0	0	0	0	4	1	0	0	0	5	4	4
664	SCAF4	1	0	0	0	4	0	0	0	0	5	4	4
665	SDK2	2	0	0	0	3	0	0	0	0	5	4	4
666	SEMA3D	0	0	0	0	5	0	0	0	0	5	4	4
667	SEMA6A	0	0	0	0	5	0	0	0	0	5	4	4
668	SH2D3C	0	0	0	0	4	1	0	0	0	5	4	4
669	SIPA1L3	0	0	0	0	5	0	0	0	0	5	4	4
670	SLC9C1	2	0	0	0	2	1	0	0	0	5	4	4
671	SMAD2	0	0	0	0	2	2	0	1	0	5	4	4
672	TBCK	1	0	0	0	3	0	0	1	0	5	4	4
673	TLK1	0	0	0	0	5	0	0	0	0	5	4	4
674	TNS3	0	0	1	0	2	1	0	1	0	5	4	4
675	TPO	0	0	0	0	5	0	0	0	0	5	4	4
676	TPP2	0	0	0	0	5	0	0	0	0	5	4	4
677	TRIP11	2	0	0	0	3	0	0	0	0	5	4	4
678	TSC1	0	0	0	0	5	0	0	0	0	5	4	4
679	TSHZ1	0	0	0	0	5	0	0	0	0	5	4	4
680	TTC28	1	0	0	0	3	1	0	0	0	5	4	4
681	TUSC3	0	0	0	0	5	0	0	0	0	5	4	4
682	UGT2B11	1	0	0	0	4	0	0	0	0	5	4	4
683	UHRF1BP1L	0	0	0	0	5	0	0	0	0	5	4	4
684	USP19	0	0	0	0	4	1	0	0	0	5	4	4
685	USP7	0	0	0	0	3	2	0	0	0	5	4	4
686	UTRN	1	0	0	0	4	0	0	0	0	5	4	4
687	WASL	0	0	0	0	5	0	0	0	0	5	4	4
688	WDR7	0	1	0	0	4	0	0	0	0	5	4	4
689	XPR1	1	0	0	0	3	1	0	0	0	5	4	4
690	ZNF208	0	0	0	0	4	0	0	1	0	5	4	4
691	ZNF320	0	0	0	0	5	0	0	0	0	5	4	4
692	ZNF540	3	0	0	0	2	0	0	0	0	5	4	4
693	ZNF831	0	0	0	0	5	0	0	0	0	5	4	4
694	A2M	0	0	0	0	4	0	0	0	0	4	4	4
695	AAK1	0	0	0	0	4	0	0	0	0	4	4	4
696	ACVR2A	1	0	0	0	2	1	0	0	0	4	4	4
697	ACVR2B	0	0	0	0	4	0	0	0	0	4	4	4
698	ADAMTS14	0	0	0	0	3	1	0	0	0	4	4	4
699	AGBL3	0	1	0	0	3	0	0	0	0	4	4	4
700	AGPAT9	0	0	0	0	3	1	0	0	0	4	4	4
701	AHCTF1	0	0	0	0	3	1	0	0	0	4	4	4
702	AK7	0	0	0	0	2	0	0	2	0	4	4	4
703	AKAP11	2	0	0	0	2	0	0	0	0	4	4	4
704	ALDH1A3	2	0	0	0	2	0	0	0	0	4	4	4
705	AMER3	0	0	0	0	4	0	0	0	0	4	4	4
706	ANAPC2	0	0	0	0	4	0	0	0	0	4	4	4
707	ANK1	0	0	0	0	4	0	0	0	0	4	4	4
708	AP5Z1	1	0	0	0	3	0	0	0	0	4	4	4
709	ARAP1	1	0	0	0	3	0	0	0	0	4	4	4
710	ARAP2	0	0	0	0	3	1	0	0	0	4	4	4
711	ARHGEF7	0	0	0	0	4	0	0	0	0	4	4	4
712	ARPP21	0	0	0	0	4	0	0	0	0	4	4	4
713	ASCC3	0	0	0	0	4	0	0	0	0	4	4	4
714	ASXL1	1	0	0	0	1	2	0	0	0	4	4	4
715	ATG2A	1	0	0	0	3	0	0	0	0	4	4	4
716	ATP7A	1	1	0	0	2	0	0	0	0	4	4	4
717	ATP8B2	0	0	0	0	4	0	0	0	0	4	4	4
718	BAZ2B	1	0	0	0	3	0	0	0	0	4	4	4
719	BCKDHA	1	0	0	0	3	0	0	0	0	4	4	4
720	BLM	2	0	0	0	1	1	0	0	0	4	4	4
721	BMP1	0	0	0	0	4	0	0	0	0	4	4	4
722	BRCA1	0	0	0	0	4	0	0	0	0	4	4	4
723	C10orf2	0	0	0	0	3	1	0	0	0	4	4	4
724	CACNA1G	0	0	0	0	4	0	0	0	0	4	4	4
725	CAND1	0	0	0	0	4	0	0	0	0	4	4	4
726	CBX8	2	0	0	0	2	0	0	0	0	4	4	4
727	CCDC141	0	0	0	0	3	1	0	0	0	4	4	4
728	CCDC64	0	0	0	0	3	1	0	0	0	4	4	4
729	CD276	0	0	0	0	4	0	0	0	0	4	4	4
730	CD2BP2	2	0	0	0	2	0	0	0	0	4	4	4
731	CEP162	1	1	0	0	2	0	0	0	0	4	4	4
732	CEP170	1	0	0	0	3	0	0	0	0	4	4	4
733	CFAP46	0	0	0	0	2	2	0	0	0	4	4	4
734	CFAP47	0	1	0	0	3	0	0	0	0	4	4	4
735	CHAT	1	0	0	0	3	0	0	0	0	4	4	4
736	CHD1	0	0	0	1	3	0	0	0	0	4	4	4
737	CHD2	0	1	0	0	3	0	0	0	0	4	4	4
738	CHD4	0	0	0	0	4	0	0	0	0	4	4	4
739	CHRNE	0	0	0	0	3	0	0	1	0	4	4	4
740	CLIP1	0	0	0	0	4	0	0	0	0	4	4	4
741	CLMN	0	0	0	0	3	1	0	0	0	4	4	4
742	CNBD1	1	0	0	0	3	0	0	0	0	4	4	4
743	CNGA3	1	0	0	0	3	0	0	0	0	4	4	4
744	COL28A1	1	0	0	0	3	0	0	0	0	4	4	4
745	COL4A5	0	0	0	0	3	1	0	0	0	4	4	4
746	CPS1	0	0	0	0	4	0	0	0	0	4	4	4
747	CPSF2	0	0	0	0	4	0	0	0	0	4	4	4
748	CTCF	1	0	0	0	3	0	0	0	0	4	4	4
749	CUEDC1	1	0	0	0	3	0	0	0	0	4	4	4
750	CUX2	0	1	0	0	3	0	0	0	0	4	4	4
751	CWF19L2	1	0	0	0	2	1	0	0	0	4	4	4
752	CYFIP2	0	0	0	0	3	1	0	0	0	4	4	4
753	CYP4F12	0	0	0	0	4	0	0	0	0	4	4	4
754	DAPK1	0	1	0	0	3	0	0	0	0	4	4	4
755	DCAF5	0	0	0	0	4	0	0	0	0	4	4	4
756	DDX43	1	0	0	0	3	0	0	0	0	4	4	4
757	DDX58	1	0	0	0	3	0	0	0	0	4	4	4
758	DDX60L	0	0	0	0	3	1	0	0	0	4	4	4
759	DENND3	0	0	1	0	3	0	0	0	0	4	4	4
760	DGKA	0	0	0	0	4	0	0	0	0	4	4	4
761	DLGAP2	0	0	0	0	4	0	0	0	0	4	4	4
762	DLGAP4	0	0	0	0	4	0	0	0	0	4	4	4
763	DNM1L	0	0	0	0	4	0	0	0	0	4	4	4
764	DNM3	0	0	0	0	4	0	0	0	0	4	4	4
765	DPP6	1	1	0	0	2	0	0	0	0	4	4	4
766	DSP	0	0	0	0	4	0	0	0	0	4	4	4
767	E4F1	0	0	0	0	4	0	0	0	0	4	4	4
768	EBF1	1	0	0	0	3	0	0	0	0	4	4	4
769	EFEMP1	0	0	0	0	2	2	0	0	0	4	4	4
770	EGFLAM	2	0	0	0	2	0	0	0	0	4	4	4
771	EHD3	0	0	0	0	4	0	0	0	0	4	4	4
772	EIF4G1	1	0	0	0	2	0	0	1	0	4	4	4
773	ENAM	1	0	0	0	2	1	0	0	0	4	4	4
774	ENG	1	0	0	0	3	0	0	0	0	4	4	4
775	EPHA6	0	0	0	0	3	1	0	0	0	4	4	4
776	EXOSC10	0	0	0	0	4	0	0	0	0	4	4	4
777	F13A1	0	0	0	0	4	0	0	0	0	4	4	4
778	FAM114A1	0	1	0	0	3	0	0	0	0	4	4	4
779	FAM83C	0	0	0	0	4	0	0	0	0	4	4	4
780	FASTKD1	0	0	0	0	4	0	0	0	0	4	4	4
781	FBXL7	0	0	0	0	4	0	0	0	0	4	4	4
782	FGFR2	0	0	0	0	4	0	0	0	0	4	4	4
783	FLT4	0	0	0	0	3	0	0	1	0	4	4	4
784	FSCN3	2	0	0	0	2	0	0	0	0	4	4	4
785	FUT1	0	0	0	0	4	0	0	0	0	4	4	4
786	FYN	0	1	0	0	3	0	0	0	0	4	4	4
787	GARNL3	1	0	0	0	3	0	0	0	0	4	4	4
788	GIGYF1	0	0	0	0	4	0	0	0	0	4	4	4
789	GLE1	0	0	0	0	4	0	0	0	0	4	4	4
790	GLI1	2	0	0	0	2	0	0	0	0	4	4	4
791	GRIK2	0	0	0	0	3	1	0	0	0	4	4	4
792	GRIK4	0	0	0	0	3	1	0	0	0	4	4	4
793	GRIK5	0	1	0	0	3	0	0	0	0	4	4	4
794	GRIN2C	0	0	0	0	4	0	0	0	0	4	4	4
795	GRM5	0	0	0	0	4	0	0	0	0	4	4	4
796	GTF3C1	0	0	0	0	4	0	0	0	0	4	4	4
797	HELZ2	1	0	0	0	3	0	0	0	0	4	4	4
798	HEPHL1	0	0	0	0	4	0	0	0	0	4	4	4
799	HKDC1	0	0	0	0	4	0	0	0	0	4	4	4
800	HMHA1	1	0	0	0	3	0	0	0	0	4	4	4
801	HMX2	1	0	0	0	3	0	0	0	0	4	4	4
802	HSPA6	1	0	0	0	3	0	0	0	0	4	4	4
803	HTR7	0	0	0	0	4	0	0	0	0	4	4	4
804	ICE1	1	0	0	0	3	0	0	0	0	4	4	4
805	IGSF9B	0	0	0	0	4	0	0	0	0	4	4	4
806	INPPL1	0	0	0	0	3	1	0	0	0	4	4	4
807	INSRR	0	0	0	0	4	0	0	0	0	4	4	4
808	IPO8	0	0	0	0	2	1	0	1	0	4	4	4
809	IQGAP2	1	0	0	0	3	0	0	0	0	4	4	4
810	IRS4	0	0	0	0	4	0	0	0	0	4	4	4
811	JADE2	0	0	0	0	2	2	0	0	0	4	4	4
812	KAL1	0	0	0	0	4	0	0	0	0	4	4	4
813	KCNC2	1	0	0	0	3	0	0	0	0	4	4	4
814	KCNH7	0	0	0	0	4	0	0	0	0	4	4	4
815	KCNN2	1	0	0	0	3	0	0	0	0	4	4	4
816	KCNQ5	0	0	0	0	4	0	0	0	0	4	4	4
817	KCNT2	0	1	0	0	2	1	0	0	0	4	4	4
818	KCTD18	0	0	0	0	4	0	0	0	0	4	4	4
819	KCTD19	1	0	0	0	3	0	0	0	0	4	4	4
820	KDM2B	0	1	0	0	3	0	0	0	0	4	4	4
821	KDM5A	0	0	0	0	4	0	0	0	0	4	4	4
822	KIAA0100	0	0	0	0	2	1	0	1	0	4	4	4
823	KIAA0430	2	0	0	0	2	0	0	0	0	4	4	4
824	KIAA1551	0	0	0	0	4	0	0	0	0	4	4	4
825	KIF26B	1	0	0	0	3	0	0	0	0	4	4	4
826	KIRREL3	1	0	0	0	3	0	0	0	0	4	4	4
827	KSR2	0	0	0	0	4	0	0	0	0	4	4	4
828	L3MBTL3	1	0	0	0	3	0	0	0	0	4	4	4
829	LAMB3	0	0	0	0	4	0	0	0	0	4	4	4
830	LAMC1	0	0	0	0	4	0	0	0	0	4	4	4
831	LARP4	1	0	0	0	3	0	0	0	0	4	4	4
832	LCOR	0	0	0	0	4	0	0	0	0	4	4	4
833	LEO1	0	0	1	0	3	0	0	0	0	4	4	4
834	LINGO2	1	0	0	0	2	1	0	0	0	4	4	4
835	LONRF2	0	0	0	0	4	0	0	0	0	4	4	4
836	LUM	0	0	0	0	2	1	0	1	0	4	4	4
837	MAP3K12	0	1	0	0	2	1	0	0	0	4	4	4
838	MAP4K4	0	0	0	0	3	1	0	0	0	4	4	4
839	MCM4	2	0	0	0	0	2	0	0	0	4	4	4
840	MFSD7	1	0	0	0	3	0	0	0	0	4	4	4
841	MKI67	0	0	0	0	4	0	0	0	0	4	4	4
842	MKRN3	0	0	0	0	4	0	0	0	0	4	4	4
843	MMP13	0	1	0	0	3	0	0	0	0	4	4	4
844	MRC2	0	0	0	0	4	0	0	0	0	4	4	4
845	MYBBP1A	0	0	0	0	4	0	0	0	0	4	4	4
846	MYO5C	0	0	0	0	3	1	0	0	0	4	4	4
847	MYOM2	0	0	0	0	4	0	0	0	0	4	4	4
848	N4BP1	1	0	0	0	2	0	0	1	0	4	4	4
849	NCOA1	0	0	0	0	4	0	0	0	0	4	4	4
850	NELFE	2	0	0	0	2	0	0	0	0	4	4	4
851	NLRP14	1	0	0	0	2	1	0	0	0	4	4	4
852	NOS3	1	0	0	0	3	0	0	0	0	4	4	4
853	NOVA1	1	0	0	0	3	0	0	0	0	4	4	4
854	NPAP1	0	0	0	0	4	0	0	0	0	4	4	4
855	NPHP3	1	0	0	0	3	0	0	0	0	4	4	4
856	NR0B1	0	0	0	0	3	1	0	0	0	4	4	4
857	NRP1	1	0	0	0	3	0	0	0	0	4	4	4
858	NT5C1B	0	1	0	0	3	0	0	0	0	4	4	4
859	NUFIP1	1	1	0	0	2	0	0	0	0	4	4	4
860	OLFM1	0	0	0	0	4	0	0	0	0	4	4	4
861	OR4C13	0	0	0	0	4	0	0	0	0	4	4	4
862	OR4K2	0	0	0	0	4	0	0	0	0	4	4	4
863	OSBPL5	0	0	0	0	4	0	0	0	0	4	4	4
864	OSBPL7	0	0	0	0	4	0	0	0	0	4	4	4
865	OTOP1	0	0	0	0	4	0	0	0	0	4	4	4
866	PARP14	0	0	0	0	4	0	0	0	0	4	4	4
867	PAX3	1	0	0	0	3	0	0	0	0	4	4	4
868	PAXIP1	0	0	0	1	3	0	0	0	0	4	4	4
869	PCDH10	1	0	0	0	3	0	0	0	0	4	4	4
870	PCDH18	0	0	0	0	2	1	0	1	0	4	4	4
871	PCDHA12	0	0	0	0	4	0	0	0	0	4	4	4
872	PCDHB8	1	0	0	0	3	0	0	0	0	4	4	4
873	PCDHGA1	0	0	0	0	4	0	0	0	0	4	4	4
874	PCDHGA7	0	0	0	0	4	0	0	0	0	4	4	4
875	PCDHGB1	0	0	1	0	3	0	0	0	0	4	4	4
876	PDE5A	0	1	0	0	3	0	0	0	0	4	4	4
877	PI4KB	2	0	0	0	2	0	0	0	0	4	4	4
878	PIEZO1	0	0	0	0	4	0	0	0	0	4	4	4
879	PKN1	0	0	0	0	4	0	0	0	0	4	4	4
880	PLCB1	0	0	0	0	3	0	0	1	0	4	4	4
881	PLCE1	0	0	0	0	4	0	0	0	0	4	4	4
882	PLXNA1	0	0	0	0	4	0	0	0	0	4	4	4
883	PLXNA3	2	0	0	0	2	0	0	0	0	4	4	4
884	POLR2F	0	1	0	0	3	0	0	0	0	4	4	4
885	POLR3A	0	0	0	0	4	0	0	0	0	4	4	4
886	POTEC	0	0	0	0	3	1	0	0	0	4	4	4
887	POU3F4	0	0	0	0	3	1	0	0	0	4	4	4
888	PRDM10	0	0	0	0	3	1	0	0	0	4	4	4
889	PRDM2	0	0	0	0	4	0	0	0	0	4	4	4
890	PROX1	1	0	0	0	3	0	0	0	0	4	4	4
891	PRPF4B	1	2	0	0	1	0	0	0	0	4	4	4
892	PRR14	0	1	0	0	3	0	0	0	0	4	4	4
893	PRTG	1	0	0	0	3	0	0	0	0	4	4	4
894	PTPN14	0	0	0	0	4	0	0	0	0	4	4	4
895	PTPRN	0	0	0	0	4	0	0	0	0	4	4	4
896	PXDN	0	1	0	0	2	1	0	0	0	4	4	4
897	R3HDM1	0	1	0	0	3	0	0	0	0	4	4	4
898	R3HDM2	1	1	0	0	2	0	0	0	0	4	4	4
899	RAI1	3	0	0	0	1	0	0	0	0	4	4	4
900	RASAL3	1	0	0	0	3	0	0	0	0	4	4	4
901	RBM26	0	0	0	0	2	0	1	1	0	4	4	4
902	REST	2	0	0	0	2	0	0	0	0	4	4	4
903	RFX6	2	0	0	0	2	0	0	0	0	4	4	4
904	RHD	0	0	0	0	4	0	0	0	0	4	4	4
905	RHOBTB1	0	0	0	0	4	0	0	0	0	4	4	4
906	RP11-468E2.1	0	0	0	0	4	0	0	0	0	4	4	4
907	RPE65	0	0	0	0	3	0	0	1	0	4	4	4
908	SALL4	0	0	0	0	4	0	0	0	0	4	4	4
909	SBF1	0	1	0	0	3	0	0	0	0	4	4	4
910	SEMA4A	0	0	0	0	4	0	0	0	0	4	4	4
911	SIGLEC1	1	0	0	0	3	0	0	0	0	4	4	4
912	SIN3B	1	0	0	0	3	0	0	0	0	4	4	4
913	SLC22A24	0	1	0	0	2	1	0	0	0	4	4	4
914	SLC35F3	0	0	0	0	4	0	0	0	0	4	4	4
915	SLCO6A1	0	0	0	0	4	0	0	0	0	4	4	4
916	SMAD4	0	1	0	0	3	0	0	0	0	4	4	4
917	SNX18	0	1	0	0	3	0	0	0	0	4	4	4
918	SPAG16	1	0	0	0	3	0	0	0	0	4	4	4
919	SPATA31D1	0	0	0	0	4	0	0	0	0	4	4	4
920	SPG11	0	0	0	0	2	1	0	1	0	4	4	4
921	SYDE2	0	0	0	0	4	0	0	0	0	4	4	4
922	TAF2	1	0	0	0	1	2	0	0	0	4	4	4
923	TANC1	0	0	0	0	3	1	0	0	0	4	4	4
924	TANC2	0	0	0	0	4	0	0	0	0	4	4	4
925	TARBP2	0	0	0	0	2	2	0	0	0	4	4	4
926	TAS2R13	0	0	0	0	4	0	0	0	0	4	4	4
927	TBC1D10B	1	0	1	0	2	0	0	0	0	4	4	4
928	TBC1D25	0	0	0	0	4	0	0	0	0	4	4	4
929	TBX3	0	2	0	0	2	0	0	0	0	4	4	4
930	TECTA	0	0	0	0	4	0	0	0	0	4	4	4
931	TENM1	0	0	0	0	4	0	0	0	0	4	4	4
932	TF	1	0	0	0	2	0	0	1	0	4	4	4
933	TGFB1I1	0	0	1	0	3	0	0	0	0	4	4	4
934	THRB	0	0	0	0	4	0	0	0	0	4	4	4
935	TLR7	0	0	0	0	4	0	0	0	0	4	4	4
936	TMC5	0	0	0	0	4	0	0	0	0	4	4	4
937	TMEM131	0	1	0	0	2	1	0	0	0	4	4	4
938	TMEM132C	0	0	0	0	4	0	0	0	0	4	4	4
939	TMTC3	1	0	0	0	3	0	0	0	0	4	4	4
940	TNC	0	1	0	0	3	0	0	0	0	4	4	4
941	TNKS	0	0	0	0	4	0	0	0	0	4	4	4
942	TNPO1	1	0	0	0	3	0	0	0	0	4	4	4
943	TNRC18	1	0	0	0	3	0	0	0	0	4	4	4
944	TONSL	0	0	0	0	4	0	0	0	0	4	4	4
945	TRPC5	0	0	0	0	3	1	0	0	0	4	4	4
946	TRPC7	0	0	0	0	4	0	0	0	0	4	4	4
947	TRPV5	1	0	0	0	3	0	0	0	0	4	4	4
948	TRPV6	0	0	0	0	4	0	0	0	0	4	4	4
949	TSC22D1	1	0	0	0	3	0	0	0	0	4	4	4
950	TTC14	0	0	0	0	3	1	0	0	0	4	4	4
951	TUBGCP2	0	0	0	0	4	0	0	0	0	4	4	4
952	TUBGCP6	0	0	0	0	3	1	0	0	0	4	4	4
953	TULP4	1	0	0	0	3	0	0	0	0	4	4	4
954	TUT1	2	0	0	0	2	0	0	0	0	4	4	4
955	UBQLNL	0	0	0	0	4	0	0	0	0	4	4	4
956	USP26	0	0	0	0	4	0	0	0	0	4	4	4
957	USP42	0	0	0	0	4	0	0	0	0	4	4	4
958	VWA8	2	0	0	0	2	0	0	0	0	4	4	4
959	WDR19	1	2	0	0	1	0	0	0	0	4	4	4
960	WDR35	0	0	0	0	4	0	0	0	0	4	4	4
961	WDR63	1	0	0	0	3	0	0	0	0	4	4	4
962	XKR4	0	0	0	0	4	0	0	0	0	4	4	4
963	ZC3H3	1	1	0	0	2	0	0	0	0	4	4	4
964	ZFAND4	1	0	0	0	3	0	0	0	0	4	4	4
965	ZFP28	1	0	0	0	2	1	0	0	0	4	4	4
966	ZGPAT	0	0	0	0	4	0	0	0	0	4	4	4
967	ZIM2	0	0	0	0	4	0	0	0	0	4	4	4
968	ZNF318	0	0	0	0	4	0	0	0	0	4	4	4
969	ZNF331	0	0	0	0	4	0	0	0	0	4	4	4
970	ZNF350	0	0	0	0	3	1	0	0	0	4	4	4
971	ZNF43	0	0	0	0	4	0	0	0	0	4	4	4
972	ZNF518A	3	0	0	0	1	0	0	0	0	4	4	4
973	ZNF569	1	0	0	0	3	0	0	0	0	4	4	4
974	ZNF611	1	0	0	0	2	0	0	1	0	4	4	4
975	ZNF699	0	0	0	0	3	1	0	0	0	4	4	4
976	ZNF879	0	0	0	0	3	1	0	0	0	4	4	4
977	WDFY3	1	0	0	0	7	0	0	0	0	8	3	3
978	KIF14	0	0	0	0	6	1	0	0	0	7	3	3
979	PTPRM	0	0	0	0	5	2	0	0	0	7	3	3
980	SI	0	0	0	0	4	3	0	0	0	7	3	3
981	ZNF90	0	0	0	0	7	0	0	0	0	7	3	3
982	ATP10D	1	0	0	0	4	1	0	0	0	6	3	3
983	BNC1	0	0	0	0	4	2	0	0	0	6	3	3
984	C3	1	0	0	0	3	1	0	1	0	6	3	3
985	CNTN1	0	0	0	0	5	1	0	0	0	6	3	3
986	DNAH7	0	0	0	0	5	1	0	0	0	6	3	3
987	DPYD	0	0	0	0	6	0	0	0	0	6	3	3
988	EPG5	2	0	0	0	3	1	0	0	0	6	3	3
989	FAM21C	1	0	0	0	5	0	0	0	0	6	3	3
990	FN1	1	0	0	0	5	0	0	0	0	6	3	3
991	GRID1	0	0	0	0	6	0	0	0	0	6	3	3
992	MAP1A	0	0	0	0	6	0	0	0	0	6	3	3
993	MIA3	0	1	0	0	5	0	0	0	0	6	3	3
994	MYH2	0	0	0	0	4	1	0	1	0	6	3	3
995	MYO7A	1	0	0	0	4	1	0	0	0	6	3	3
996	NBAS	1	0	0	0	4	1	0	0	0	6	3	3
997	NLRC5	2	0	0	0	3	1	0	0	0	6	3	3
998	NLRP4	0	0	0	0	6	0	0	0	0	6	3	3
999	P3H3	0	0	0	0	5	1	0	0	0	6	3	3
1000	PARP4	0	0	0	0	6	0	0	0	0	6	3	3
1001	PCDHGB6	0	0	0	0	5	1	0	0	0	6	3	3
1002	PRRC2C	2	0	0	0	3	1	0	0	0	6	3	3
1003	RP11-407N17.3	1	0	0	0	4	1	0	0	0	6	3	3
1004	UNC45B	0	0	0	0	5	1	0	0	0	6	3	3
1005	XDH	1	0	0	0	5	0	0	0	0	6	3	3
1006	ZNF98	1	0	0	0	4	1	0	0	0	6	3	3
1007	ADAMTS12	0	0	0	0	5	0	0	0	0	5	3	3
1008	ANKRD30B	1	0	0	0	4	0	0	0	0	5	3	3
1009	ANKRD35	0	0	0	0	5	0	0	0	0	5	3	3
1010	BOD1L1	1	0	0	0	3	1	0	0	0	5	3	3
1011	CCDC178	1	0	0	0	3	1	0	0	0	5	3	3
1012	CCDC27	1	0	0	0	3	1	0	0	0	5	3	3
1013	CCDC39	1	1	0	0	3	0	0	0	0	5	3	3
1014	CENPE	0	0	0	0	5	0	0	0	0	5	3	3
1015	CEP192	0	0	0	0	4	1	0	0	0	5	3	3
1016	COL14A1	1	1	0	0	3	0	0	0	0	5	3	3
1017	DCC	0	0	0	0	3	2	0	0	0	5	3	3
1018	DLC1	0	0	0	0	4	1	0	0	0	5	3	3
1019	ERI2	1	0	0	0	2	2	0	0	0	5	3	3
1020	GABBR1	0	1	0	0	4	0	0	0	0	5	3	3
1021	HECTD4	0	0	0	0	3	2	0	0	0	5	3	3
1022	KANSL1L	2	0	0	0	3	0	0	0	0	5	3	3
1023	KBTBD6	0	0	0	0	5	0	0	0	0	5	3	3
1024	KCNMA1	0	0	0	0	5	0	0	0	0	5	3	3
1025	KIF17	0	0	0	0	5	0	0	0	0	5	3	3
1026	LAMA5	0	1	0	0	4	0	0	0	0	5	3	3
1027	LRGUK	1	0	0	0	4	0	0	0	0	5	3	3
1028	MACROD2	0	0	0	0	5	0	0	0	0	5	3	3
1029	MADD	0	0	0	0	5	0	0	0	0	5	3	3
1030	MED13	0	0	0	0	5	0	0	0	0	5	3	3
1031	MET	0	0	0	0	5	0	0	0	0	5	3	3
1032	MON2	0	0	0	0	5	0	0	0	0	5	3	3
1033	MTUS2	0	0	0	0	5	0	0	0	0	5	3	3
1034	MYH4	1	0	0	0	3	1	0	0	0	5	3	3
1035	MYOM1	0	0	0	0	3	2	0	0	0	5	3	3
1036	NOC3L	1	0	0	0	4	0	0	0	0	5	3	3
1037	NOTCH1	0	0	0	0	5	0	0	0	0	5	3	3
1038	PCDHA6	0	0	0	0	5	0	0	0	0	5	3	3
1039	PCDHGA2	0	0	0	0	4	1	0	0	0	5	3	3
1040	PDGFRA	1	0	0	0	3	1	0	0	0	5	3	3
1041	PHIP	0	0	0	0	3	1	0	1	0	5	3	3
1042	PIKFYVE	0	0	0	0	5	0	0	0	0	5	3	3
1043	PLCG2	0	0	0	0	4	1	0	0	0	5	3	3
1044	POLR2B	0	1	0	0	3	1	0	0	0	5	3	3
1045	POM121L2	0	0	0	0	5	0	0	0	0	5	3	3
1046	ROBO1	2	0	0	0	3	0	0	0	0	5	3	3
1047	ROCK1	1	0	0	0	4	0	0	0	0	5	3	3
1048	RTN4	1	0	0	0	2	2	0	0	0	5	3	3
1049	SCN11A	0	0	0	0	5	0	0	0	0	5	3	3
1050	SCN3A	0	0	0	0	4	1	0	0	0	5	3	3
1051	SEMA3A	0	0	0	0	5	0	0	0	0	5	3	3
1052	SHKBP1	0	0	0	0	5	0	0	0	0	5	3	3
1053	SHROOM3	0	0	0	0	5	0	0	0	0	5	3	3
1054	SLC38A11	1	1	0	0	2	1	0	0	0	5	3	3
1055	SLC9C2	1	0	0	0	4	0	0	0	0	5	3	3
1056	SLITRK2	1	0	0	0	4	0	0	0	0	5	3	3
1057	SPEF2	0	0	0	0	3	2	0	0	0	5	3	3
1058	SYMPK	0	0	0	0	5	0	0	0	0	5	3	3
1059	TAP2	1	0	1	0	2	1	0	0	0	5	3	3
1060	TICRR	0	0	0	0	5	0	0	0	0	5	3	3
1061	UTP20	0	0	0	0	5	0	0	0	0	5	3	3
1062	WDR81	1	0	0	0	3	1	0	0	0	5	3	3
1063	WHSC1	1	0	0	0	3	0	0	1	0	5	3	3
1064	ZEB2	0	0	0	0	5	0	0	0	0	5	3	3
1065	ZNF347	0	0	0	0	5	0	0	0	0	5	3	3
1066	ZNF521	0	0	0	0	5	0	0	0	0	5	3	3
1067	ZNF546	0	0	0	0	5	0	0	0	0	5	3	3
1068	ZNF585B	0	0	0	0	5	0	0	0	0	5	3	3
1069	ZNF814	1	0	0	0	4	0	0	0	0	5	3	3
1070	ZP2	0	0	0	0	5	0	0	0	0	5	3	3
1071	ABCA10	0	0	0	0	4	0	0	0	0	4	3	3
1072	ABCA5	1	0	0	0	2	1	0	0	0	4	3	3
1073	ABCC12	0	1	0	0	2	1	0	0	0	4	3	3
1074	ABCC8	0	0	0	0	4	0	0	0	0	4	3	3
1075	ABCG8	0	0	0	0	4	0	0	0	0	4	3	3
1076	ACSBG2	0	0	0	0	2	0	1	0	1	4	3	3
1077	ACTL7B	0	0	0	0	4	0	0	0	0	4	3	3
1078	ADCY4	1	0	0	0	3	0	0	0	0	4	3	3
1079	ADD2	0	0	0	0	4	0	0	0	0	4	3	3
1080	ADGRL2	0	1	0	0	3	0	0	0	0	4	3	3
1081	AGMO	1	0	0	0	2	1	0	0	0	4	3	3
1082	AGTR1	0	0	0	0	4	0	0	0	0	4	3	3
1083	AJAP1	0	0	0	0	4	0	0	0	0	4	3	3
1084	AK9	0	0	0	0	4	0	0	0	0	4	3	3
1085	AKAP6	1	0	0	0	3	0	0	0	0	4	3	3
1086	ALPL	0	0	0	0	4	0	0	0	0	4	3	3
1087	AMY2A	0	0	0	0	3	1	0	0	0	4	3	3
1088	ANKRD18A	0	0	0	0	4	0	0	0	0	4	3	3
1089	ARHGAP22	1	0	0	0	3	0	0	0	0	4	3	3
1090	ASXL2	0	1	0	0	2	0	0	1	0	4	3	3
1091	ASXL3	0	0	0	0	4	0	0	0	0	4	3	3
1092	ATP2A2	0	0	0	0	4	0	0	0	0	4	3	3
1093	ATRX	0	0	0	0	4	0	0	0	0	4	3	3
1094	AXIN2	3	0	0	0	1	0	0	0	0	4	3	3
1095	B2M	0	0	0	0	1	0	0	3	0	4	3	3
1096	BBS12	0	0	1	0	3	0	0	0	0	4	3	3
1097	BCL11B	0	0	0	0	4	0	0	0	0	4	3	3
1098	BMPR2	1	0	0	0	3	0	0	0	0	4	3	3
1099	C14orf39	0	0	0	0	3	1	0	0	0	4	3	3
1100	C6orf165	0	0	0	0	3	1	0	0	0	4	3	3
1101	C9orf84	0	2	0	0	1	1	0	0	0	4	3	3
1102	CACNA1A	0	0	0	0	4	0	0	0	0	4	3	3
1103	CACNA1F	0	0	0	0	3	1	0	0	0	4	3	3
1104	CAPN14	0	0	0	0	3	1	0	0	0	4	3	3
1105	CBL	0	0	0	0	4	0	0	0	0	4	3	3
1106	CC2D2A	0	0	0	0	2	1	0	1	0	4	3	3
1107	CCDC129	0	0	0	0	2	1	0	1	0	4	3	3
1108	CCDC132	1	0	0	0	3	0	0	0	0	4	3	3
1109	CCDC136	0	0	0	0	4	0	0	0	0	4	3	3
1110	CCDC151	0	0	0	0	4	0	0	0	0	4	3	3
1111	CCDC73	0	0	0	0	2	2	0	0	0	4	3	3
1112	CCDC79	1	0	0	0	3	0	0	0	0	4	3	3
1113	CD180	0	0	0	0	4	0	0	0	0	4	3	3
1114	CDH20	0	0	0	0	3	0	0	1	0	4	3	3
1115	CDH23	0	0	0	0	4	0	0	0	0	4	3	3
1116	CDK5RAP2	0	0	0	0	4	0	0	0	0	4	3	3
1117	CEP164	0	1	0	0	2	1	0	0	0	4	3	3
1118	CERS3	0	0	0	0	4	0	0	0	0	4	3	3
1119	CFAP43	0	0	0	0	4	0	0	0	0	4	3	3
1120	CFAP57	0	0	0	0	3	1	0	0	0	4	3	3
1121	CFAP61	0	0	0	0	4	0	0	0	0	4	3	3
1122	CFAP69	0	0	0	0	4	0	0	0	0	4	3	3
1123	CFI	0	0	0	0	3	1	0	0	0	4	3	3
1124	CFTR	0	0	0	0	4	0	0	0	0	4	3	3
1125	CHL1	0	0	0	0	3	1	0	0	0	4	3	3
1126	CHRD	0	1	0	0	2	1	0	0	0	4	3	3
1127	CLCA4	0	0	0	0	3	1	0	0	0	4	3	3
1128	CNTNAP1	0	0	0	0	3	1	0	0	0	4	3	3
1129	CNTRL	2	0	0	0	2	0	0	0	0	4	3	3
1130	COL5A1	0	0	0	0	3	0	0	1	0	4	3	3
1131	COL6A2	1	0	0	0	3	0	0	0	0	4	3	3
1132	CRB1	1	0	0	0	3	0	0	0	0	4	3	3
1133	CSF2RB	0	0	0	0	4	0	0	0	0	4	3	3
1134	CTNND2	0	0	0	0	4	0	0	0	0	4	3	3
1135	CUL1	0	1	0	0	1	2	0	0	0	4	3	3
1136	DCAF4L2	0	0	0	0	3	1	0	0	0	4	3	3
1137	DDR2	0	0	0	0	3	1	0	0	0	4	3	3
1138	DDX50	1	0	0	0	3	0	0	0	0	4	3	3
1139	DDX60	0	0	0	0	4	0	0	0	0	4	3	3
1140	DENND2C	0	0	0	0	4	0	0	0	0	4	3	3
1141	DENND4B	0	0	0	0	4	0	0	0	0	4	3	3
1142	DGCR2	0	0	0	0	4	0	0	0	0	4	3	3
1143	DHX30	0	0	0	0	4	0	0	0	0	4	3	3
1144	DHX57	2	0	0	0	2	0	0	0	0	4	3	3
1145	DICER1	0	0	0	0	4	0	0	0	0	4	3	3
1146	DLGAP3	0	0	0	0	4	0	0	0	0	4	3	3
1147	DOCK10	0	0	0	0	4	0	0	0	0	4	3	3
1148	DOCK11	0	1	0	0	3	0	0	0	0	4	3	3
1149	DOCK4	0	0	0	0	4	0	0	0	0	4	3	3
1150	DPP8	0	0	0	0	3	1	0	0	0	4	3	3
1151	DRP2	0	0	0	0	4	0	0	0	0	4	3	3
1152	EDNRB	0	0	0	0	3	1	0	0	0	4	3	3
1153	EFCAB13	0	0	0	0	4	0	0	0	0	4	3	3
1154	EFHB	0	0	0	0	3	1	0	0	0	4	3	3
1155	EIF3A	0	0	0	0	3	1	0	0	0	4	3	3
1156	EIF4G2	1	0	0	0	1	1	0	1	0	4	3	3
1157	EPHB2	0	0	0	0	4	0	0	0	0	4	3	3
1158	ERBB3	0	0	0	0	4	0	0	0	0	4	3	3
1159	EXOC1	1	0	0	0	3	0	0	0	0	4	3	3
1160	EZH2	0	0	0	0	4	0	0	0	0	4	3	3
1161	FAM161A	0	1	0	0	3	0	0	0	0	4	3	3
1162	FAM178A	0	0	0	0	3	1	0	0	0	4	3	3
1163	FAM208B	1	0	0	0	3	0	0	0	0	4	3	3
1164	FAM83H	0	0	0	0	4	0	0	0	0	4	3	3
1165	FGD5	0	0	0	0	4	0	0	0	0	4	3	3
1166	FIP1L1	0	0	0	0	4	0	0	0	0	4	3	3
1167	FMO2	0	1	0	0	3	0	0	0	0	4	3	3
1168	FSIP2	1	0	0	0	2	1	0	0	0	4	3	3
1169	GABRG1	0	0	0	0	4	0	0	0	0	4	3	3
1170	GADL1	0	0	0	0	3	1	0	0	0	4	3	3
1171	GAS6	1	1	0	0	2	0	0	0	0	4	3	3
1172	GDPD2	1	0	0	0	3	0	0	0	0	4	3	3
1173	GGT5	0	0	0	0	3	1	0	0	0	4	3	3
1174	GLI3	0	0	0	0	4	0	0	0	0	4	3	3
1175	GNPTAB	1	0	0	0	2	1	0	0	0	4	3	3
1176	GON4L	1	0	0	0	2	1	0	0	0	4	3	3
1177	GPR37L1	0	0	0	0	4	0	0	0	0	4	3	3
1178	GRIP1	0	0	0	0	2	2	0	0	0	4	3	3
1179	GRM6	0	0	0	0	4	0	0	0	0	4	3	3
1180	HEATR1	0	0	0	0	4	0	0	0	0	4	3	3
1181	HECW1	0	0	0	0	3	1	0	0	0	4	3	3
1182	HERC5	0	0	0	0	3	1	0	0	0	4	3	3
1183	HFM1	0	0	0	0	3	1	0	0	0	4	3	3
1184	HNRNPAB	0	0	0	0	1	3	0	0	0	4	3	3
1185	HOXD8	1	0	0	0	3	0	0	0	0	4	3	3
1186	HPSE2	0	0	0	0	4	0	0	0	0	4	3	3
1187	HTR5A	0	0	0	0	4	0	0	0	0	4	3	3
1188	ILVBL	0	0	0	0	4	0	0	0	0	4	3	3
1189	IMPG2	0	0	0	0	3	1	0	0	0	4	3	3
1190	INTS7	1	0	0	0	3	0	0	0	0	4	3	3
1191	IREB2	1	0	1	0	2	0	0	0	0	4	3	3
1192	IRF2	0	0	0	0	4	0	0	0	0	4	3	3
1193	ITGA2	0	0	0	0	2	1	0	1	0	4	3	3
1194	KBTBD12	0	0	0	0	4	0	0	0	0	4	3	3
1195	KCNH6	0	0	0	0	4	0	0	0	0	4	3	3
1196	KCNJ3	0	0	0	0	3	1	0	0	0	4	3	3
1197	KIAA0922	0	0	0	0	4	0	0	0	0	4	3	3
1198	KIAA1524	0	0	0	0	4	0	0	0	0	4	3	3
1199	KLHL5	2	0	0	0	2	0	0	0	0	4	3	3
1200	KNOP1	2	0	0	0	1	1	0	0	0	4	3	3
1201	KSR1	0	0	0	0	4	0	0	0	0	4	3	3
1202	L3MBTL2	0	0	0	0	4	0	0	0	0	4	3	3
1203	LPA	0	0	0	0	3	1	0	0	0	4	3	3
1204	LRFN5	0	0	0	0	4	0	0	0	0	4	3	3
1205	LRP4	0	0	0	0	4	0	0	0	0	4	3	3
1206	LRRC7	0	0	0	0	4	0	0	0	0	4	3	3
1207	LRRK1	0	0	0	0	4	0	0	0	0	4	3	3
1208	LSP1	2	0	0	0	1	1	0	0	0	4	3	3
1209	LZTR1	0	0	0	0	3	1	0	0	0	4	3	3
1210	MAP1S	1	0	0	0	3	0	0	0	0	4	3	3
1211	MAP4K3	0	0	0	0	4	0	0	0	0	4	3	3
1212	MAST1	0	0	0	0	4	0	0	0	0	4	3	3
1213	MBD6	1	0	0	0	3	0	0	0	0	4	3	3
1214	MBOAT1	0	0	0	0	3	1	0	0	0	4	3	3
1215	MCF2	0	0	0	0	4	0	0	0	0	4	3	3
1216	MECOM	1	0	0	0	2	1	0	0	0	4	3	3
1217	MED23	1	0	0	0	1	2	0	0	0	4	3	3
1218	MFGE8	0	0	0	0	4	0	0	0	0	4	3	3
1219	MFI2	0	0	0	0	4	0	0	0	0	4	3	3
1220	MGAM	0	0	0	0	2	1	0	1	0	4	3	3
1221	MICU3	1	0	0	0	3	0	0	0	0	4	3	3
1222	MLK4	1	0	0	0	3	0	0	0	0	4	3	3
1223	MMP8	0	0	0	0	3	1	0	0	0	4	3	3
1224	MPRIP	2	0	0	0	2	0	0	0	0	4	3	3
1225	MSH6	0	0	0	0	2	2	0	0	0	4	3	3
1226	MSR1	0	0	0	0	4	0	0	0	0	4	3	3
1227	MTHFD1L	1	0	0	0	3	0	0	0	0	4	3	3
1228	MYO1G	0	0	0	0	4	0	0	0	0	4	3	3
1229	NAALAD2	0	0	0	0	3	0	0	1	0	4	3	3
1230	NCAM2	0	0	0	0	3	0	0	1	0	4	3	3
1231	NDNF	1	0	0	0	3	0	0	0	0	4	3	3
1232	NEDD4	0	0	0	0	4	0	0	0	0	4	3	3
1233	NEFH	0	0	0	0	4	0	0	0	0	4	3	3
1234	NEURL4	0	0	0	0	4	0	0	0	0	4	3	3
1235	NFATC3	0	0	0	0	3	1	0	0	0	4	3	3
1236	NLRX1	0	0	0	0	4	0	0	0	0	4	3	3
1237	NOL6	1	0	0	0	3	0	0	0	0	4	3	3
1238	NPR3	0	0	0	0	3	1	0	0	0	4	3	3
1239	NR3C2	0	0	0	0	4	0	0	0	0	4	3	3
1240	NRIP1	1	0	0	0	3	0	0	0	0	4	3	3
1241	NRK	0	0	0	0	3	1	0	0	0	4	3	3
1242	NUP210	0	0	0	0	4	0	0	0	0	4	3	3
1243	NYNRIN	1	0	0	0	3	0	0	0	0	4	3	3
1244	OAS2	0	0	0	0	4	0	0	0	0	4	3	3
1245	OTUD4	0	0	0	0	4	0	0	0	0	4	3	3
1246	PARD3B	0	0	0	0	3	1	0	0	0	4	3	3
1247	PCDH20	0	0	0	0	3	1	0	0	0	4	3	3
1248	PCDHA9	0	0	0	0	4	0	0	0	0	4	3	3
1249	PCDHB9	0	0	0	0	4	0	0	0	0	4	3	3
1250	PDCD1	1	0	0	0	2	1	0	0	0	4	3	3
1251	PDE6A	1	0	0	0	3	0	0	0	0	4	3	3
1252	PDGFRB	1	0	0	0	3	0	0	0	0	4	3	3
1253	PDS5A	0	0	0	0	4	0	0	0	0	4	3	3
1254	PHACTR1	1	0	0	0	3	0	0	0	0	4	3	3
1255	PHTF1	2	0	0	0	2	0	0	0	0	4	3	3
1256	PIWIL1	0	0	0	0	4	0	0	0	0	4	3	3
1257	PKD1L2	1	0	0	0	3	0	0	0	0	4	3	3
1258	POLG	1	1	0	0	2	0	0	0	0	4	3	3
1259	POM121	0	0	0	0	4	0	0	0	0	4	3	3
1260	PON1	0	0	0	0	2	2	0	0	0	4	3	3
1261	PPIG	2	0	0	0	2	0	0	0	0	4	3	3
1262	PRAM1	1	0	0	0	3	0	0	0	0	4	3	3
1263	PRDM15	0	0	0	0	3	1	0	0	0	4	3	3
1264	PREX2	0	0	0	0	3	0	0	1	0	4	3	3
1265	PRG4	0	0	0	0	4	0	0	0	0	4	3	3
1266	PRRT2	1	0	0	0	3	0	0	0	0	4	3	3
1267	PTGR1	0	0	0	0	4	0	0	0	0	4	3	3
1268	PTPRQ	1	0	0	0	2	1	0	0	0	4	3	3
1269	RABGAP1	0	2	0	0	2	0	0	0	0	4	3	3
1270	RAPGEF6	1	0	0	0	3	0	0	0	0	4	3	3
1271	RB1	0	0	0	0	2	2	0	0	0	4	3	3
1272	RBAK	0	0	1	0	3	0	0	0	0	4	3	3
1273	RBBP7	0	0	1	0	3	0	0	0	0	4	3	3
1274	RBM15	0	0	0	0	4	0	0	0	0	4	3	3
1275	RBP3	1	0	0	0	2	0	0	1	0	4	3	3
1276	RGS20	2	0	0	0	2	0	0	0	0	4	3	3
1277	RIC8B	0	0	0	0	4	0	0	0	0	4	3	3
1278	RNF17	0	0	0	0	3	0	0	1	0	4	3	3
1279	ROR2	1	0	0	0	3	0	0	0	0	4	3	3
1280	RSPH1	0	0	0	0	4	0	0	0	0	4	3	3
1281	RTN1	0	1	0	0	3	0	0	0	0	4	3	3
1282	SCUBE3	0	0	0	0	4	0	0	0	0	4	3	3
1283	SEL1L3	2	0	0	0	1	1	0	0	0	4	3	3
1284	SELP	0	0	0	0	3	1	0	0	0	4	3	3
1285	SHPRH	2	0	0	0	0	2	0	0	0	4	3	3
1286	SIMC1	0	0	0	0	3	1	0	0	0	4	3	3
1287	SLC12A5	0	0	0	0	4	0	0	0	0	4	3	3
1288	SLC26A9	1	0	0	0	3	0	0	0	0	4	3	3
1289	SLC2A6	1	0	0	0	3	0	0	0	0	4	3	3
1290	SLC3A2	1	0	0	0	2	1	0	0	0	4	3	3
1291	SLC44A3	1	0	0	0	2	1	0	0	0	4	3	3
1292	SLC46A3	0	0	0	0	4	0	0	0	0	4	3	3
1293	SLC4A4	0	0	0	0	4	0	0	0	0	4	3	3
1294	SLC4A8	2	0	0	0	2	0	0	0	0	4	3	3
1295	SLC5A8	0	0	0	0	4	0	0	0	0	4	3	3
1296	SLC5A9	0	0	0	0	4	0	0	0	0	4	3	3
1297	SLC8B1	0	0	0	0	4	0	0	0	0	4	3	3
1298	SLFN13	0	0	0	0	4	0	0	0	0	4	3	3
1299	SLITRK1	0	0	0	0	3	1	0	0	0	4	3	3
1300	SMAD3	0	0	0	0	4	0	0	0	0	4	3	3
1301	SMARCA2	0	0	0	0	4	0	0	0	0	4	3	3
1302	SNAP91	0	0	0	0	4	0	0	0	0	4	3	3
1303	SNAPC1	2	0	0	0	1	1	0	0	0	4	3	3
1304	SNX31	1	0	0	0	3	0	0	0	0	4	3	3
1305	SOCS5	0	0	0	0	4	0	0	0	0	4	3	3
1306	SOX5	0	0	0	0	4	0	0	0	0	4	3	3
1307	SPAG5	1	0	0	0	3	0	0	0	0	4	3	3
1308	ST18	0	0	0	0	4	0	0	0	0	4	3	3
1309	ST8SIA4	0	0	0	0	4	0	0	0	0	4	3	3
1310	STPG2	0	0	0	0	4	0	0	0	0	4	3	3
1311	STRIP1	0	0	0	0	3	1	0	0	0	4	3	3
1312	SUV420H1	0	0	0	0	4	0	0	0	0	4	3	3
1313	SVOPL	0	0	0	0	4	0	0	0	0	4	3	3
1314	SYNPO2L	0	0	0	0	4	0	0	0	0	4	3	3
1315	TAOK1	0	0	0	0	3	1	0	0	0	4	3	3
1316	TBC1D22A	0	0	0	0	4	0	0	0	0	4	3	3
1317	TCHH	0	0	0	0	4	0	0	0	0	4	3	3
1318	TENM4	0	0	0	0	4	0	0	0	0	4	3	3
1319	TGM3	0	0	0	0	3	1	0	0	0	4	3	3
1320	THBS2	0	0	0	0	3	0	0	1	0	4	3	3
1321	THNSL1	0	0	0	0	3	1	0	0	0	4	3	3
1322	TMC3	0	0	0	0	4	0	0	0	0	4	3	3
1323	TMC6	1	0	0	0	3	0	0	0	0	4	3	3
1324	TMEM8A	0	0	0	0	3	1	0	0	0	4	3	3
1325	TMPRSS11D	0	0	0	0	4	0	0	0	0	4	3	3
1326	TMPRSS13	0	0	0	0	4	0	0	0	0	4	3	3
1327	TNKS1BP1	0	0	0	0	4	0	0	0	0	4	3	3
1328	TNRC6B	0	0	0	0	3	1	0	0	0	4	3	3
1329	TOX	0	0	1	0	3	0	0	0	0	4	3	3
1330	TPR	0	0	0	0	3	1	0	0	0	4	3	3
1331	TRIM22	1	0	0	0	2	0	0	0	1	4	3	3
1332	TRIM42	0	0	0	0	4	0	0	0	0	4	3	3
1333	TRIP12	0	0	0	0	3	1	0	0	0	4	3	3
1334	TRMT10A	1	0	0	0	3	0	0	0	0	4	3	3
1335	TRPM1	1	0	0	0	3	0	0	0	0	4	3	3
1336	TSGA10	0	0	0	0	3	1	0	0	0	4	3	3
1337	TTBK1	0	0	0	0	4	0	0	0	0	4	3	3
1338	UGT1A3	1	0	0	0	3	0	0	0	0	4	3	3
1339	ULK1	2	0	0	0	2	0	0	0	0	4	3	3
1340	URB1	0	0	0	0	4	0	0	0	0	4	3	3
1341	USP15	0	0	0	0	4	0	0	0	0	4	3	3
1342	USP40	0	0	0	0	3	1	0	0	0	4	3	3
1343	VPS13D	0	0	0	0	4	0	0	0	0	4	3	3
1344	VPS8	0	0	0	0	3	1	0	0	0	4	3	3
1345	VTN	0	0	0	0	4	0	0	0	0	4	3	3
1346	WDR64	0	0	0	0	3	1	0	0	0	4	3	3
1347	YTHDC2	0	0	0	0	4	0	0	0	0	4	3	3
1348	YTHDF2	0	1	0	0	3	0	0	0	0	4	3	3
1349	ZBTB32	0	0	0	0	3	1	0	0	0	4	3	3
1350	ZMYM1	1	0	0	0	3	0	0	0	0	4	3	3
1351	ZNF142	1	0	0	0	3	0	0	0	0	4	3	3
1352	ZNF174	1	0	0	0	3	0	0	0	0	4	3	3
1353	ZNF432	1	0	0	0	3	0	0	0	0	4	3	3
1354	ZNF470	0	0	0	0	4	0	0	0	0	4	3	3
1355	ZNF484	0	0	0	0	4	0	0	0	0	4	3	3
1356	ZNF536	0	0	0	0	4	0	0	0	0	4	3	3
1357	ZNF595	0	0	0	0	4	0	0	0	0	4	3	3
1358	ZNF678	0	0	0	0	3	1	0	0	0	4	3	3
1359	ZNF7	0	0	0	0	4	0	0	0	0	4	3	3
1360	ZNF709	1	0	0	0	3	0	0	0	0	4	3	3
1361	ZNF836	1	0	0	0	3	0	0	0	0	4	3	3
1362	AATK	0	0	0	0	3	0	0	0	0	3	3	3
1363	ABCA6	0	0	0	0	2	0	0	1	0	3	3	3
1364	ABCB1	0	0	0	0	3	0	0	0	0	3	3	3
1365	ABCC2	1	0	0	0	2	0	0	0	0	3	3	3
1366	ABCD1	0	0	0	0	3	0	0	0	0	3	3	3
1367	ABCF3	0	0	0	0	3	0	0	0	0	3	3	3
1368	ABL1	0	0	0	0	3	0	0	0	0	3	3	3
1369	ABL2	0	0	0	0	2	1	0	0	0	3	3	3
1370	ABTB1	0	0	0	0	3	0	0	0	0	3	3	3
1371	ACRV1	0	0	0	0	3	0	0	0	0	3	3	3
1372	ACTL6B	0	0	0	0	2	0	0	1	0	3	3	3
1373	ACTL9	0	0	0	0	3	0	0	0	0	3	3	3
1374	ADAM18	1	0	0	0	2	0	0	0	0	3	3	3
1375	ADAM2	0	0	0	0	3	0	0	0	0	3	3	3
1376	ADAM21	2	0	0	0	1	0	0	0	0	3	3	3
1377	ADAM28	0	1	0	0	2	0	0	0	0	3	3	3
1378	ADAM7	0	0	0	0	1	0	0	2	0	3	3	3
1379	ADAMTS1	0	0	0	0	3	0	0	0	0	3	3	3
1380	ADAMTS3	0	0	0	0	3	0	0	0	0	3	3	3
1381	ADAMTS4	0	0	0	0	3	0	0	0	0	3	3	3
1382	ADAMTS5	0	0	0	0	3	0	0	0	0	3	3	3
1383	ADAMTSL1	0	0	0	0	3	0	0	0	0	3	3	3
1384	ADCY10	0	0	0	0	2	1	0	0	0	3	3	3
1385	ADGRD1	0	0	0	0	2	1	0	0	0	3	3	3
1386	ADGRE3	0	0	0	0	3	0	0	0	0	3	3	3
1387	ADGRF3	0	0	0	0	3	0	0	0	0	3	3	3
1388	AFAP1	0	0	0	0	3	0	0	0	0	3	3	3
1389	AFF1	1	0	0	0	2	0	0	0	0	3	3	3
1390	AFF3	0	0	0	0	2	1	0	0	0	3	3	3
1391	AGRN	2	0	0	0	0	1	0	0	0	3	3	3
1392	AK3	2	0	0	0	1	0	0	0	0	3	3	3
1393	AK5	1	0	0	0	2	0	0	0	0	3	3	3
1394	AKNA	1	1	0	0	1	0	0	0	0	3	3	3
1395	AKT3	0	0	0	0	2	0	0	1	0	3	3	3
1396	ALDH1A2	0	0	0	0	3	0	0	0	0	3	3	3
1397	ALOX12B	0	1	0	0	1	1	0	0	0	3	3	3
1398	AMBP	1	0	0	0	2	0	0	0	0	3	3	3
1399	ANGPTL1	0	1	0	0	1	1	0	0	0	3	3	3
1400	ANGPTL7	0	0	0	0	3	0	0	0	0	3	3	3
1401	ANKRD32	0	0	0	0	3	0	0	0	0	3	3	3
1402	ANKRD7	0	0	0	0	3	0	0	0	0	3	3	3
1403	ANO3	1	0	0	0	2	0	0	0	0	3	3	3
1404	AOC1	0	0	0	0	3	0	0	0	0	3	3	3
1405	AP1M1	1	0	0	0	2	0	0	0	0	3	3	3
1406	AP1M2	0	0	0	0	3	0	0	0	0	3	3	3
1407	AP3B1	1	1	0	0	0	0	0	1	0	3	3	3
1408	AP4B1	0	0	0	0	3	0	0	0	0	3	3	3
1409	APBA2	0	0	0	0	3	0	0	0	0	3	3	3
1410	APBA3	1	0	0	0	2	0	0	0	0	3	3	3
1411	APC2	0	0	0	0	3	0	0	0	0	3	3	3
1412	ARFGEF2	0	0	0	0	2	1	0	0	0	3	3	3
1413	ARHGAP28	0	1	0	0	2	0	0	0	0	3	3	3
1414	ARHGAP31	0	0	0	0	3	0	0	0	0	3	3	3
1415	ARHGAP33	0	0	0	0	3	0	0	0	0	3	3	3
1416	ARHGAP4	0	0	0	0	3	0	0	0	0	3	3	3
1417	ARHGAP5	0	0	0	0	3	0	0	0	0	3	3	3
1418	ARHGEF10	1	0	0	0	1	1	0	0	0	3	3	3
1419	ARHGEF11	0	0	0	0	1	1	0	1	0	3	3	3
1420	ARHGEF15	0	0	0	0	3	0	0	0	0	3	3	3
1421	ARHGEF2	0	0	0	0	3	0	0	0	0	3	3	3
1422	ARHGEF9	0	1	0	0	2	0	0	0	0	3	3	3
1423	ARID3B	0	0	0	0	3	0	0	0	0	3	3	3
1424	ARMC12	0	0	0	0	3	0	0	0	0	3	3	3
1425	ARMC3	0	0	0	0	3	0	0	0	0	3	3	3
1426	ARMC4	0	0	0	0	3	0	0	0	0	3	3	3
1427	ASAH1	0	0	0	0	3	0	0	0	0	3	3	3
1428	ATAD2B	1	0	0	0	0	2	0	0	0	3	3	3
1429	ATE1	0	0	0	0	3	0	0	0	0	3	3	3
1430	ATL1	0	0	0	0	3	0	0	0	0	3	3	3
1431	ATP13A5	0	0	0	0	3	0	0	0	0	3	3	3
1432	ATP1A4	0	0	0	0	3	0	0	0	0	3	3	3
1433	ATP4A	0	0	0	0	3	0	0	0	0	3	3	3
1434	ATP6V1B1	1	0	0	0	2	0	0	0	0	3	3	3
1435	ATP7B	0	0	0	0	3	0	0	0	0	3	3	3
1436	ATP8B1	0	0	0	0	3	0	0	0	0	3	3	3
1437	AVPR1A	0	0	0	0	2	1	0	0	0	3	3	3
1438	AXIN1	0	0	0	0	2	0	0	1	0	3	3	3
1439	AXL	0	0	0	0	3	0	0	0	0	3	3	3
1440	B3GALTL	0	0	0	0	2	1	0	0	0	3	3	3
1441	BAG6	1	0	0	0	2	0	0	0	0	3	3	3
1442	BANK1	0	0	0	0	2	1	0	0	0	3	3	3
1443	BCAT1	0	0	0	0	1	2	0	0	0	3	3	3
1444	BCL10	1	0	0	0	2	0	0	0	0	3	3	3
1445	BCL11A	2	0	0	0	1	0	0	0	0	3	3	3
1446	BCL6	0	0	0	0	3	0	0	0	0	3	3	3
1447	BMP5	0	0	0	0	2	1	0	0	0	3	3	3
1448	BNC2	0	0	0	0	3	0	0	0	0	3	3	3
1449	BRD9	0	0	0	0	3	0	0	0	0	3	3	3
1450	BRINP1	0	0	0	0	3	0	0	0	0	3	3	3
1451	BRINP2	0	0	0	0	3	0	0	0	0	3	3	3
1452	BRINP3	0	0	0	0	3	0	0	0	0	3	3	3
1453	BRPF1	0	0	0	0	3	0	0	0	0	3	3	3
1454	BRSK2	2	0	0	0	1	0	0	0	0	3	3	3
1455	BRWD1	1	0	0	0	1	1	0	0	0	3	3	3
1456	BRWD3	0	0	0	0	2	0	0	1	0	3	3	3
1457	BTN1A1	0	0	0	0	2	1	0	0	0	3	3	3
1458	C10orf12	1	0	0	0	1	1	0	0	0	3	3	3
1459	C1R	0	0	0	0	3	0	0	0	0	3	3	3
1460	C1orf167	0	0	0	0	3	0	0	0	0	3	3	3
1461	C1orf228	0	0	0	0	3	0	0	0	0	3	3	3
1462	C1orf27	2	0	0	0	0	0	0	1	0	3	3	3
1463	C1orf94	0	1	0	0	2	0	0	0	0	3	3	3
1464	C2orf81	0	0	0	0	3	0	0	0	0	3	3	3
1465	C4orf50	1	0	0	0	2	0	0	0	0	3	3	3
1466	C7orf62	0	1	0	0	2	0	0	0	0	3	3	3
1467	CAB39L	1	1	0	0	1	0	0	0	0	3	3	3
1468	CACHD1	0	0	0	0	1	2	0	0	0	3	3	3
1469	CACNA1I	0	0	0	0	3	0	0	0	0	3	3	3
1470	CADM1	0	0	0	0	3	0	0	0	0	3	3	3
1471	CAMK2B	0	0	0	0	3	0	0	0	0	3	3	3
1472	CAMSAP1	0	1	0	0	1	1	0	0	0	3	3	3
1473	CAPN3	1	1	0	0	1	0	0	0	0	3	3	3
1474	CASKIN2	0	0	0	0	3	0	0	0	0	3	3	3
1475	CBFA2T3	0	0	0	0	3	0	0	0	0	3	3	3
1476	CCDC102B	0	0	0	0	2	1	0	0	0	3	3	3
1477	CCDC116	1	0	0	0	2	0	0	0	0	3	3	3
1478	CCDC148	0	0	0	0	2	1	0	0	0	3	3	3
1479	CCDC155	0	0	0	0	3	0	0	0	0	3	3	3
1480	CCDC157	0	0	0	0	3	0	0	0	0	3	3	3
1481	CCDC42	0	0	0	0	3	0	0	0	0	3	3	3
1482	CCDC80	0	0	0	0	3	0	0	0	0	3	3	3
1483	CCKBR	0	0	0	0	3	0	0	0	0	3	3	3
1484	CCNA1	0	0	0	0	3	0	0	0	0	3	3	3
1485	CCNB3	0	0	0	0	3	0	0	0	0	3	3	3
1486	CCPG1	0	0	0	0	3	0	0	0	0	3	3	3
1487	CCR3	1	0	0	0	2	0	0	0	0	3	3	3
1488	CD8B	0	0	0	0	3	0	0	0	0	3	3	3
1489	CDC14A	2	0	0	0	1	0	0	0	0	3	3	3
1490	CDC20B	0	0	0	0	2	1	0	0	0	3	3	3
1491	CDC25A	0	0	0	0	2	1	0	0	0	3	3	3
1492	CDC42BPG	0	0	0	0	3	0	0	0	0	3	3	3
1493	CDH18	0	0	0	0	3	0	0	0	0	3	3	3
1494	CDK5RAP1	0	0	0	0	3	0	0	0	0	3	3	3
1495	CDK8	1	0	0	0	2	0	0	0	0	3	3	3
1496	CELF2	0	0	0	0	3	0	0	0	0	3	3	3
1497	CENPU	0	0	0	0	2	1	0	0	0	3	3	3
1498	CEP104	0	0	0	0	2	1	0	0	0	3	3	3
1499	CEP89	0	0	0	0	2	1	0	0	0	3	3	3
1500	CES3	0	0	0	0	3	0	0	0	0	3	3	3
1501	CFAP70	0	0	0	0	1	1	0	1	0	3	3	3
1502	CFH	0	1	0	0	1	1	0	0	0	3	3	3
1503	CHAF1A	1	0	0	0	2	0	0	0	0	3	3	3
1504	CHD3	1	0	0	0	1	0	0	1	0	3	3	3
1505	CHRNA4	0	0	0	0	3	0	0	0	0	3	3	3
1506	CHSY3	0	0	0	0	3	0	0	0	0	3	3	3
1507	CIC	1	1	0	0	0	0	0	1	0	3	3	3
1508	CILP	0	0	0	0	2	1	0	0	0	3	3	3
1509	CIRH1A	0	0	0	0	3	0	0	0	0	3	3	3
1510	CKAP2L	1	0	0	0	1	1	0	0	0	3	3	3
1511	CLCA2	0	0	0	0	2	0	0	1	0	3	3	3
1512	CLGN	0	0	1	0	2	0	0	0	0	3	3	3
1513	CLIP4	1	0	0	0	2	0	0	0	0	3	3	3
1514	CNTN5	0	0	0	0	3	0	0	0	0	3	3	3
1515	COL17A1	0	0	0	0	2	1	0	0	0	3	3	3
1516	COL1A2	1	0	0	0	2	0	0	0	0	3	3	3
1517	COL21A1	0	0	0	0	3	0	0	0	0	3	3	3
1518	CPB2	1	0	0	0	2	0	0	0	0	3	3	3
1519	CPE	0	0	0	0	3	0	0	0	0	3	3	3
1520	CR1	0	0	0	0	3	0	0	0	0	3	3	3
1521	CR2	0	0	0	0	3	0	0	0	0	3	3	3
1522	CREB3L1	0	0	0	0	2	0	0	1	0	3	3	3
1523	CRTC1	1	1	0	0	1	0	0	0	0	3	3	3
1524	CSF3R	1	0	0	0	2	0	0	0	0	3	3	3
1525	CSNK1G1	0	0	0	0	1	2	0	0	0	3	3	3
1526	CSNK1G3	0	0	0	0	3	0	0	0	0	3	3	3
1527	CSRNP1	1	0	0	0	2	0	0	0	0	3	3	3
1528	CSRNP3	0	0	0	0	2	1	0	0	0	3	3	3
1529	CTNNA2	0	0	0	0	3	0	0	0	0	3	3	3
1530	CYP2A7	0	0	0	0	3	0	0	0	0	3	3	3
1531	CYP2U1	1	0	0	0	2	0	0	0	0	3	3	3
1532	CYP4B1	0	0	0	0	3	0	0	0	0	3	3	3
1533	CYP8B1	0	0	0	0	3	0	0	0	0	3	3	3
1534	DAGLA	0	0	0	0	3	0	0	0	0	3	3	3
1535	DDB1	0	0	0	0	3	0	0	0	0	3	3	3
1536	DDX25	0	0	0	0	3	0	0	0	0	3	3	3
1537	DEPDC4	0	0	0	0	2	1	0	0	0	3	3	3
1538	DGKD	0	0	0	0	3	0	0	0	0	3	3	3
1539	DGKG	2	0	0	0	1	0	0	0	0	3	3	3
1540	DGKI	0	0	0	0	3	0	0	0	0	3	3	3
1541	DGKZ	0	0	0	0	3	0	0	0	0	3	3	3
1542	DHX15	0	0	1	0	1	1	0	0	0	3	3	3
1543	DHX9	0	0	0	0	3	0	0	0	0	3	3	3
1544	DIAPH2	0	0	0	0	3	0	0	0	0	3	3	3
1545	DIAPH3	1	0	0	0	2	0	0	0	0	3	3	3
1546	DIP2A	0	0	0	0	3	0	0	0	0	3	3	3
1547	DIP2B	0	0	0	0	3	0	0	0	0	3	3	3
1548	DIP2C	0	0	0	0	3	0	0	0	0	3	3	3
1549	DLGAP1	0	0	0	0	2	1	0	0	0	3	3	3
1550	DMAP1	0	0	0	0	3	0	0	0	0	3	3	3
1551	DMBT1	0	0	0	0	2	1	0	0	0	3	3	3
1552	DMBX1	0	0	0	0	3	0	0	0	0	3	3	3
1553	DNAI2	0	0	0	0	2	0	0	1	0	3	3	3
1554	DNAJC10	0	0	0	0	3	0	0	0	0	3	3	3
1555	DNAJC11	0	0	0	0	3	0	0	0	0	3	3	3
1556	DNM2	2	0	0	0	1	0	0	0	0	3	3	3
1557	DNTT	0	0	0	0	2	1	0	0	0	3	3	3
1558	DOC2A	0	0	0	0	3	0	0	0	0	3	3	3
1559	DOCK6	0	0	0	0	3	0	0	0	0	3	3	3
1560	DOCK7	0	0	0	0	2	0	0	1	0	3	3	3
1561	DRAP1	0	1	0	0	2	0	0	0	0	3	3	3
1562	DRD3	0	0	0	0	3	0	0	0	0	3	3	3
1563	DSE	0	0	0	0	3	0	0	0	0	3	3	3
1564	DSG1	0	0	0	0	3	0	0	0	0	3	3	3
1565	DSG3	0	0	0	0	2	1	0	0	0	3	3	3
1566	DSG4	0	0	0	0	3	0	0	0	0	3	3	3
1567	DTHD1	0	0	0	0	3	0	0	0	0	3	3	3
1568	DTNB	0	0	0	0	3	0	0	0	0	3	3	3
1569	DUPD1	0	0	0	0	2	1	0	0	0	3	3	3
1570	DVL1	0	0	0	0	2	1	0	0	0	3	3	3
1571	DYNC1H1	0	0	0	0	3	0	0	0	0	3	3	3
1572	E2F2	0	1	0	0	1	1	0	0	0	3	3	3
1573	ECE1	0	0	0	0	3	0	0	0	0	3	3	3
1574	ECM2	0	1	0	0	1	0	0	1	0	3	3	3
1575	EDC4	1	0	0	0	2	0	0	0	0	3	3	3
1576	EED	0	1	0	0	2	0	0	0	0	3	3	3
1577	EEF1A2	1	0	0	0	2	0	0	0	0	3	3	3
1578	EFCAB6	1	0	0	0	1	1	0	0	0	3	3	3
1579	EHHADH	0	0	0	0	3	0	0	0	0	3	3	3
1580	EIF2AK1	0	0	0	0	3	0	0	0	0	3	3	3
1581	EIF4G3	1	0	0	0	1	1	0	0	0	3	3	3
1582	ELANE	1	0	0	0	2	0	0	0	0	3	3	3
1583	ELAVL4	0	0	0	0	2	1	0	0	0	3	3	3
1584	ELFN1	1	0	0	0	1	1	0	0	0	3	3	3
1585	ELOVL2	1	0	0	0	2	0	0	0	0	3	3	3
1586	EMILIN2	0	0	0	0	2	1	0	0	0	3	3	3
1587	ENC1	1	0	0	0	2	0	0	0	0	3	3	3
1588	EPB41	1	0	0	0	2	0	0	0	0	3	3	3
1589	EPHA4	0	1	0	0	2	0	0	0	0	3	3	3
1590	EPHA5	0	0	0	0	3	0	0	0	0	3	3	3
1591	EPHA7	0	0	0	0	2	1	0	0	0	3	3	3
1592	EPHB1	0	0	0	0	3	0	0	0	0	3	3	3
1593	EPN1	0	0	1	0	2	0	0	0	0	3	3	3
1594	ERC2	0	0	0	0	3	0	0	0	0	3	3	3
1595	ERCC4	0	0	0	0	2	1	0	0	0	3	3	3
1596	ERCC5	0	0	0	0	3	0	0	0	0	3	3	3
1597	ERCC6L2	1	0	0	0	1	1	0	0	0	3	3	3
1598	ERP44	0	0	0	0	2	1	0	0	0	3	3	3
1599	ESPL1	1	0	0	0	2	0	0	0	0	3	3	3
1600	ESRP1	0	0	0	0	3	0	0	0	0	3	3	3
1601	ETV6	1	0	0	0	1	1	0	0	0	3	3	3
1602	EXOC5	0	0	0	0	3	0	0	0	0	3	3	3
1603	EXOC6	0	0	0	0	1	2	0	0	0	3	3	3
1604	EXOC8	0	0	0	0	2	1	0	0	0	3	3	3
1605	F2	0	0	0	0	3	0	0	0	0	3	3	3
1606	F2R	0	0	0	0	3	0	0	0	0	3	3	3
1607	F5	0	0	0	0	3	0	0	0	0	3	3	3
1608	FADS3	0	0	0	0	3	0	0	0	0	3	3	3
1609	FAIM3	0	0	0	0	2	0	0	1	0	3	3	3
1610	FAM13A	0	0	0	0	3	0	0	0	0	3	3	3
1611	FAM160A1	0	0	0	0	3	0	0	0	0	3	3	3
1612	FAM175A	0	0	0	0	2	1	0	0	0	3	3	3
1613	FAM188B	0	0	0	0	2	1	0	0	0	3	3	3
1614	FAM193A	1	0	0	0	2	0	0	0	0	3	3	3
1615	FAM19A5	0	0	0	0	3	0	0	0	0	3	3	3
1616	FAM228B	0	1	0	0	2	0	0	0	0	3	3	3
1617	FAM35A	1	0	0	0	1	0	0	1	0	3	3	3
1618	FAM91A1	0	0	0	0	3	0	0	0	0	3	3	3
1619	FANCA	0	0	0	0	3	0	0	0	0	3	3	3
1620	FAP	0	0	0	0	3	0	0	0	0	3	3	3
1621	FARP2	0	0	0	0	2	1	0	0	0	3	3	3
1622	FARS2	0	0	0	0	3	0	0	0	0	3	3	3
1623	FBLN1	0	0	0	0	2	1	0	0	0	3	3	3
1624	FCAR	0	0	0	0	2	1	0	0	0	3	3	3
1625	FCRL3	0	0	0	0	3	0	0	0	0	3	3	3
1626	FCRL5	0	1	0	0	2	0	0	0	0	3	3	3
1627	FEZF1	0	1	0	0	2	0	0	0	0	3	3	3
1628	FGA	0	0	0	0	3	0	0	0	0	3	3	3
1629	FGD1	0	0	0	0	3	0	0	0	0	3	3	3
1630	FLT1	0	0	0	0	3	0	0	0	0	3	3	3
1631	FMNL3	0	0	0	0	3	0	0	0	0	3	3	3
1632	FMO1	0	0	0	0	3	0	0	0	0	3	3	3
1633	FNBP4	0	1	0	0	2	0	0	0	0	3	3	3
1634	FOXN2	0	0	0	0	3	0	0	0	0	3	3	3
1635	FOXRED2	0	0	0	0	3	0	0	0	0	3	3	3
1636	FPGT-TNNI3K	0	0	0	0	3	0	0	0	0	3	3	3
1637	FREM1	0	0	0	0	3	0	0	0	0	3	3	3
1638	FRMPD2	0	0	0	0	3	0	0	0	0	3	3	3
1639	FUBP1	0	0	0	0	3	0	0	0	0	3	3	3
1640	FUBP3	1	0	0	0	1	0	0	1	0	3	3	3
1641	FUK	0	0	1	0	2	0	0	0	0	3	3	3
1642	FYCO1	0	0	0	0	3	0	0	0	0	3	3	3
1643	FZD2	0	0	0	0	3	0	0	0	0	3	3	3
1644	GAB3	0	0	0	0	2	0	1	0	0	3	3	3
1645	GABBR2	0	0	0	0	3	0	0	0	0	3	3	3
1646	GABRE	1	0	0	0	2	0	0	0	0	3	3	3
1647	GABRG2	1	0	0	0	2	0	0	0	0	3	3	3
1648	GAK	0	1	0	0	2	0	0	0	0	3	3	3
1649	GAMT	0	0	0	0	3	0	0	0	0	3	3	3
1650	GANAB	0	0	0	0	3	0	0	0	0	3	3	3
1651	GAREML	0	1	0	0	2	0	0	0	0	3	3	3
1652	GBP1	0	0	0	0	3	0	0	0	0	3	3	3
1653	GBP5	0	0	0	0	3	0	0	0	0	3	3	3
1654	GCN1L1	0	0	0	0	3	0	0	0	0	3	3	3
1655	GEMIN5	0	0	0	0	3	0	0	0	0	3	3	3
1656	GFM1	0	0	0	0	3	0	0	0	0	3	3	3
1657	GFRA2	0	0	0	0	3	0	0	0	0	3	3	3
1658	GINS3	0	0	0	0	3	0	0	0	0	3	3	3
1659	GJA10	0	0	0	0	3	0	0	0	0	3	3	3
1660	GJA5	0	0	0	0	1	2	0	0	0	3	3	3
1661	GLIS3	0	0	0	0	3	0	0	0	0	3	3	3
1662	GLTSCR1	2	0	0	0	1	0	0	0	0	3	3	3
1663	GMDS	0	0	0	0	2	1	0	0	0	3	3	3
1664	GNAS	0	0	0	0	2	1	0	0	0	3	3	3
1665	GPR139	1	0	0	0	2	0	0	0	0	3	3	3
1666	GPR15	0	0	0	0	3	0	0	0	0	3	3	3
1667	GPR20	0	0	0	0	3	0	0	0	0	3	3	3
1668	GRID2IP	0	0	0	0	3	0	0	0	0	3	3	3
1669	GRIN3A	0	0	0	0	3	0	0	0	0	3	3	3
1670	GRIP2	1	0	0	0	2	0	0	0	0	3	3	3
1671	GRM1	0	0	0	0	3	0	0	0	0	3	3	3
1672	GRM4	0	0	0	0	3	0	0	0	0	3	3	3
1673	GYS2	0	0	0	0	3	0	0	0	0	3	3	3
1674	HABP2	0	0	0	0	2	0	0	1	0	3	3	3
1675	HCFC2	0	0	0	0	3	0	0	0	0	3	3	3
1676	HCK	1	0	0	0	2	0	0	0	0	3	3	3
1677	HDAC6	1	0	0	0	2	0	0	0	0	3	3	3
1678	HDX	0	0	0	0	2	0	0	1	0	3	3	3
1679	HEATR5B	0	0	0	0	2	1	0	0	0	3	3	3
1680	HECTD2	1	1	0	0	1	0	0	0	0	3	3	3
1681	HIRA	0	0	0	1	2	0	0	0	0	3	3	3
1682	HIST1H2BC	0	0	0	0	3	0	0	0	0	3	3	3
1683	HIVEP3	2	0	0	0	1	0	0	0	0	3	3	3
1684	HLA-DPA1	0	0	0	0	2	1	0	0	0	3	3	3
1685	HNRNPA3	1	0	0	0	1	1	0	0	0	3	3	3
1686	HNRNPL	2	0	0	0	1	0	0	0	0	3	3	3
1687	HOXD4	0	0	0	0	3	0	0	0	0	3	3	3
1688	HPSE	1	0	0	0	2	0	0	0	0	3	3	3
1689	HSPG2	1	0	0	0	1	1	0	0	0	3	3	3
1690	HTATSF1	1	0	0	0	2	0	0	0	0	3	3	3
1691	HTR1B	0	0	0	0	3	0	0	0	0	3	3	3
1692	HTT	1	0	0	0	2	0	0	0	0	3	3	3
1693	HUNK	0	0	0	0	2	1	0	0	0	3	3	3
1694	IBTK	0	0	0	0	2	1	0	0	0	3	3	3
1695	IDS	0	0	0	0	2	0	0	1	0	3	3	3
1696	IFI16	1	0	0	0	2	0	0	0	0	3	3	3
1697	IFNAR1	0	0	0	0	3	0	0	0	0	3	3	3
1698	IGSF1	0	0	0	0	3	0	0	0	0	3	3	3
1699	IKBKAP	0	0	0	0	1	2	0	0	0	3	3	3
1700	IL12RB2	0	0	0	0	3	0	0	0	0	3	3	3
1701	IL17RC	0	0	0	0	3	0	0	0	0	3	3	3
1702	IL21R	1	0	0	0	2	0	0	0	0	3	3	3
1703	IMPAD1	0	0	0	0	3	0	0	0	0	3	3	3
1704	INPP4A	0	0	0	0	3	0	0	0	0	3	3	3
1705	INPP5J	0	0	0	0	3	0	0	0	0	3	3	3
1706	INSR	0	0	0	0	3	0	0	0	0	3	3	3
1707	IQCE	1	0	0	0	1	1	0	0	0	3	3	3
1708	IQSEC2	2	0	0	0	0	1	0	0	0	3	3	3
1709	IRS1	2	0	0	0	1	0	0	0	0	3	3	3
1710	ISM2	0	0	0	0	3	0	0	0	0	3	3	3
1711	ITGA11	0	0	0	0	3	0	0	0	0	3	3	3
1712	ITGA3	1	0	0	0	2	0	0	0	0	3	3	3
1713	ITGAM	1	0	0	0	2	0	0	0	0	3	3	3
1714	ITGB4	0	0	0	0	3	0	0	0	0	3	3	3
1715	JARID2	1	0	0	0	2	0	0	0	0	3	3	3
1716	JUP	0	0	0	0	3	0	0	0	0	3	3	3
1717	KANK1	0	0	0	0	3	0	0	0	0	3	3	3
1718	KAZN	1	0	0	0	2	0	0	0	0	3	3	3
1719	KCNA5	0	0	0	0	3	0	0	0	0	3	3	3
1720	KCNH3	0	0	1	0	2	0	0	0	0	3	3	3
1721	KCNH5	0	0	0	0	3	0	0	0	0	3	3	3
1722	KCNIP2	0	0	0	0	2	1	0	0	0	3	3	3
1723	KCNS3	0	0	0	0	3	0	0	0	0	3	3	3
1724	KCTD8	1	0	0	0	1	1	0	0	0	3	3	3
1725	KDELC1	0	0	0	0	3	0	0	0	0	3	3	3
1726	KDELR1	0	0	0	0	3	0	0	0	0	3	3	3
1727	KDM2A	1	0	0	0	1	0	0	1	0	3	3	3
1728	KIAA0226	0	0	0	0	2	0	0	1	0	3	3	3
1729	KIAA0319	1	0	0	0	2	0	0	0	0	3	3	3
1730	KIAA0355	0	0	1	0	2	0	0	0	0	3	3	3
1731	KIAA0408	0	0	0	0	3	0	0	0	0	3	3	3
1732	KIAA0825	0	0	0	0	2	0	0	1	0	3	3	3
1733	KIAA0930	1	0	0	0	2	0	0	0	0	3	3	3
1734	KIAA1210	0	0	0	0	3	0	0	0	0	3	3	3
1735	KIAA1217	0	0	0	0	3	0	0	0	0	3	3	3
1736	KIAA1683	0	0	0	0	3	0	0	0	0	3	3	3
1737	KIAA1755	0	0	0	0	3	0	0	0	0	3	3	3
1738	KIF20A	0	0	0	0	2	0	0	1	0	3	3	3
1739	KIF21B	0	0	0	0	3	0	0	0	0	3	3	3
1740	KIF27	0	0	0	0	3	0	0	0	0	3	3	3
1741	KIF4A	0	0	0	0	3	0	0	0	0	3	3	3
1742	KLC2	0	0	0	0	3	0	0	0	0	3	3	3
1743	KLHDC3	1	0	0	0	2	0	0	0	0	3	3	3
1744	KLHL11	1	0	0	0	2	0	0	0	0	3	3	3
1745	KLHL20	0	0	0	0	2	0	0	1	0	3	3	3
1746	KLHL24	1	0	0	0	2	0	0	0	0	3	3	3
1747	KLHL3	0	0	0	0	3	0	0	0	0	3	3	3
1748	KLHL34	0	0	0	0	3	0	0	0	0	3	3	3
1749	KLK4	0	0	0	0	2	1	0	0	0	3	3	3
1750	KLRF1	0	0	0	0	3	0	0	0	0	3	3	3
1751	KRT18	0	0	0	0	3	0	0	0	0	3	3	3
1752	KRT34	0	0	0	0	3	0	0	0	0	3	3	3
1753	KRT5	0	0	0	0	2	1	0	0	0	3	3	3
1754	KRT75	1	0	0	0	2	0	0	0	0	3	3	3
1755	KRTAP4-8	0	0	0	0	3	0	0	0	0	3	3	3
1756	L1TD1	0	0	0	0	3	0	0	0	0	3	3	3
1757	LAG3	0	0	0	0	3	0	0	0	0	3	3	3
1758	LAMA3	0	0	0	0	3	0	0	0	0	3	3	3
1759	LAMC3	1	0	0	0	2	0	0	0	0	3	3	3
1760	LARP4B	2	0	0	0	0	1	0	0	0	3	3	3
1761	LEKR1	0	0	0	0	3	0	0	0	0	3	3	3
1762	LEMD3	1	0	0	0	2	0	0	0	0	3	3	3
1763	LEPR	0	0	0	0	2	0	0	1	0	3	3	3
1764	LIG4	0	0	0	0	2	1	0	0	0	3	3	3
1765	LILRB1	0	0	0	0	3	0	0	0	0	3	3	3
1766	LNX1	0	0	0	0	3	0	0	0	0	3	3	3
1767	LONP2	0	0	1	0	2	0	0	0	0	3	3	3
1768	LONRF1	0	0	0	0	3	0	0	0	0	3	3	3
1769	LOXL2	0	0	0	0	3	0	0	0	0	3	3	3
1770	LPIN3	1	0	0	0	2	0	0	0	0	3	3	3
1771	LRIT1	1	0	0	0	2	0	0	0	0	3	3	3
1772	LRP2BP	1	0	0	0	1	1	0	0	0	3	3	3
1773	LRRC32	0	0	0	0	3	0	0	0	0	3	3	3
1774	LRRC36	0	0	0	0	3	0	0	0	0	3	3	3
1775	LRRC4	0	0	0	0	3	0	0	0	0	3	3	3
1776	LRRC71	0	0	0	0	3	0	0	0	0	3	3	3
1777	LRRCC1	0	0	0	0	3	0	0	0	0	3	3	3
1778	LRRIQ3	0	0	0	0	3	0	0	0	0	3	3	3
1779	LRRTM1	0	0	0	0	3	0	0	0	0	3	3	3
1780	LUZP1	0	0	0	0	2	1	0	0	0	3	3	3
1781	LZTS2	0	0	0	0	3	0	0	0	0	3	3	3
1782	LZTS3	0	0	0	0	3	0	0	0	0	3	3	3
1783	MAATS1	0	0	0	0	2	1	0	0	0	3	3	3
1784	MAGEA1	0	0	0	0	3	0	0	0	0	3	3	3
1785	MAGI1	0	0	0	0	3	0	0	0	0	3	3	3
1786	MAN2B2	0	0	0	0	3	0	0	0	0	3	3	3
1787	MAP3K5	1	0	0	0	2	0	0	0	0	3	3	3
1788	MAPK10	0	0	0	0	3	0	0	0	0	3	3	3
1789	MAPK14	0	1	0	0	2	0	0	0	0	3	3	3
1790	MARCH10	0	0	0	0	2	1	0	0	0	3	3	3
1791	MARK3	0	0	0	0	3	0	0	0	0	3	3	3
1792	MARVELD2	2	0	0	0	1	0	0	0	0	3	3	3
1793	MB21D1	0	0	0	0	3	0	0	0	0	3	3	3
1794	MBD1	0	0	0	0	3	0	0	0	0	3	3	3
1795	MCM10	0	0	0	0	3	0	0	0	0	3	3	3
1796	MCM6	1	0	0	0	1	1	0	0	0	3	3	3
1797	MCM9	0	0	0	0	3	0	0	0	0	3	3	3
1798	MCTP2	0	0	0	0	3	0	0	0	0	3	3	3
1799	MDM4	0	0	0	0	3	0	0	0	0	3	3	3
1800	ME2	0	0	0	0	1	2	0	0	0	3	3	3
1801	MED13L	0	0	1	0	2	0	0	0	0	3	3	3
1802	MED24	0	0	0	0	3	0	0	0	0	3	3	3
1803	MEFV	0	0	0	0	2	1	0	0	0	3	3	3
1804	METTL16	0	0	0	0	3	0	0	0	0	3	3	3
1805	MEX3B	0	0	0	0	3	0	0	0	0	3	3	3
1806	MFN1	0	0	0	0	3	0	0	0	0	3	3	3
1807	MGRN1	0	0	0	0	2	1	0	0	0	3	3	3
1808	MICALL1	0	0	0	0	3	0	0	0	0	3	3	3
1809	MIER3	1	0	0	0	2	0	0	0	0	3	3	3
1810	MITF	0	0	0	0	2	1	0	0	0	3	3	3
1811	MLLT4	2	0	0	0	1	0	0	0	0	3	3	3
1812	MLXIPL	0	0	0	0	3	0	0	0	0	3	3	3
1813	MMADHC	0	0	1	0	2	0	0	0	0	3	3	3
1814	MMEL1	1	0	0	0	2	0	0	0	0	3	3	3
1815	MMP28	0	0	0	0	3	0	0	0	0	3	3	3
1816	MOK	0	1	0	0	2	0	0	0	0	3	3	3
1817	MOV10	0	0	0	0	2	1	0	0	0	3	3	3
1818	MPHOSPH10	0	2	0	0	1	0	0	0	0	3	3	3
1819	MRVI1	0	0	0	0	3	0	0	0	0	3	3	3
1820	MVP	0	0	0	0	3	0	0	0	0	3	3	3
1821	MYO18A	1	0	0	0	1	1	0	0	0	3	3	3
1822	MYO1E	0	0	0	0	3	0	0	0	0	3	3	3
1823	MYO9A	0	0	0	0	3	0	0	0	0	3	3	3
1824	MYOM3	0	0	0	0	2	0	0	1	0	3	3	3
1825	MYPN	0	0	0	0	3	0	0	0	0	3	3	3
1826	MYT1L	0	0	0	0	3	0	0	0	0	3	3	3
1827	NAALADL1	0	0	0	0	2	1	0	0	0	3	3	3
1828	NACAD	0	0	0	0	2	1	0	0	0	3	3	3
1829	NCAM1	1	0	0	0	2	0	0	0	0	3	3	3
1830	NCAPD2	0	0	0	0	3	0	0	0	0	3	3	3
1831	NCAPD3	0	0	0	0	2	0	0	1	0	3	3	3
1832	NDE1	2	1	0	0	0	0	0	0	0	3	3	3
1833	NDST3	0	0	0	0	3	0	0	0	0	3	3	3
1834	NEDD4L	0	0	0	0	3	0	0	0	0	3	3	3
1835	NEK10	0	0	0	0	2	1	0	0	0	3	3	3
1836	NEUROD6	1	0	0	0	2	0	0	0	0	3	3	3
1837	NFE2L1	2	0	0	0	1	0	0	0	0	3	3	3
1838	NFKB1	0	0	0	0	3	0	0	0	0	3	3	3
1839	NIN	0	0	0	0	3	0	0	0	0	3	3	3
1840	NISCH	0	0	0	0	3	0	0	0	0	3	3	3
1841	NKAPL	0	0	0	0	3	0	0	0	0	3	3	3
1842	NKX2-5	0	0	0	0	3	0	0	0	0	3	3	3
1843	NLRC3	0	0	0	0	3	0	0	0	0	3	3	3
1844	NLRP2	1	0	0	0	2	0	0	0	0	3	3	3
1845	NLRP5	0	0	0	0	3	0	0	0	0	3	3	3
1846	NLRP8	1	0	0	0	2	0	0	0	0	3	3	3
1847	NOL8	0	0	0	0	3	0	0	0	0	3	3	3
1848	NOP2	0	0	0	0	3	0	0	0	0	3	3	3
1849	NPAS3	0	0	0	0	3	0	0	0	0	3	3	3
1850	NPC1	2	0	0	0	1	0	0	0	0	3	3	3
1851	NPHP4	0	0	0	0	3	0	0	0	0	3	3	3
1852	NPTX2	1	0	0	0	2	0	0	0	0	3	3	3
1853	NRD1	1	0	0	0	2	0	0	0	0	3	3	3
1854	NUMB	0	0	0	0	1	2	0	0	0	3	3	3
1855	NUP153	1	0	0	0	2	0	0	0	0	3	3	3
1856	NUP155	0	0	0	0	2	1	0	0	0	3	3	3
1857	NUP54	0	0	0	0	3	0	0	0	0	3	3	3
1858	NUPL2	1	0	0	0	2	0	0	0	0	3	3	3
1859	NYAP2	1	0	0	0	2	0	0	0	0	3	3	3
1860	OAS3	0	0	0	0	3	0	0	0	0	3	3	3
1861	OBSL1	0	0	0	0	3	0	0	0	0	3	3	3
1862	OCIAD1	1	0	0	0	2	0	0	0	0	3	3	3
1863	ODF2L	0	0	0	0	3	0	0	0	0	3	3	3
1864	OGFR	0	0	0	0	3	0	0	0	0	3	3	3
1865	OLFML1	0	0	0	0	2	1	0	0	0	3	3	3
1866	OPLAH	0	0	0	0	3	0	0	0	0	3	3	3
1867	OPN1SW	0	0	0	0	3	0	0	0	0	3	3	3
1868	OPN4	0	0	0	0	3	0	0	0	0	3	3	3
1869	OR10A4	0	1	0	0	2	0	0	0	0	3	3	3
1870	OR10A6	0	0	0	0	3	0	0	0	0	3	3	3
1871	OR10H4	0	0	0	0	3	0	0	0	0	3	3	3
1872	OR10T2	0	1	0	0	2	0	0	0	0	3	3	3
1873	OR1L3	0	0	0	0	3	0	0	0	0	3	3	3
1874	OR2B6	0	0	0	0	2	1	0	0	0	3	3	3
1875	OR2D2	1	0	0	0	2	0	0	0	0	3	3	3
1876	OR2L2	0	0	0	0	3	0	0	0	0	3	3	3
1877	OR4A5	1	0	0	0	2	0	0	0	0	3	3	3
1878	OR4C15	0	0	0	0	1	2	0	0	0	3	3	3
1879	OR4F6	0	1	0	0	2	0	0	0	0	3	3	3
1880	OR52N5	0	0	0	0	3	0	0	0	0	3	3	3
1881	OR5R1	0	0	0	0	3	0	0	0	0	3	3	3
1882	OR9Q2	0	0	0	0	3	0	0	0	0	3	3	3
1883	OSBPL10	0	0	0	0	3	0	0	0	0	3	3	3
1884	OSMR	0	0	0	0	3	0	0	0	0	3	3	3
1885	OTOP2	0	0	0	0	3	0	0	0	0	3	3	3
1886	OTUD7A	1	0	0	0	2	0	0	0	0	3	3	3
1887	PABPC5	0	0	0	0	2	1	0	0	0	3	3	3
1888	PALM2-AKAP2	0	0	0	0	3	0	0	0	0	3	3	3
1889	PANK4	0	0	0	0	3	0	0	0	0	3	3	3
1890	PAPPA2	0	0	0	0	3	0	0	0	0	3	3	3
1891	PARP12	0	0	0	0	3	0	0	0	0	3	3	3
1892	PAX1	0	0	0	0	3	0	0	0	0	3	3	3
1893	PCDH7	0	0	0	0	2	1	0	0	0	3	3	3
1894	PCDHA1	0	0	0	0	3	0	0	0	0	3	3	3
1895	PCDHA5	0	0	0	0	3	0	0	0	0	3	3	3
1896	PCDHA8	0	0	0	0	3	0	0	0	0	3	3	3
1897	PCDHB12	1	0	0	0	2	0	0	0	0	3	3	3
1898	PCDHB7	1	0	0	0	2	0	0	0	0	3	3	3
1899	PCDHGA6	0	0	0	0	2	1	0	0	0	3	3	3
1900	PCDHGC5	0	0	0	0	3	0	0	0	0	3	3	3
1901	PCED1A	1	0	0	0	2	0	0	0	0	3	3	3
1902	PCSK4	0	0	0	0	3	0	0	0	0	3	3	3
1903	PDE3A	0	1	0	0	2	0	0	0	0	3	3	3
1904	PDGFA	0	0	0	0	2	1	0	0	0	3	3	3
1905	PDLIM2	0	1	0	0	2	0	0	0	0	3	3	3
1906	PDLIM7	0	0	0	0	3	0	0	0	0	3	3	3
1907	PDYN	0	0	0	0	3	0	0	0	0	3	3	3
1908	PFAS	0	0	0	0	3	0	0	0	0	3	3	3
1909	PGBD5	0	1	0	0	2	0	0	0	0	3	3	3
1910	PGS1	1	0	0	0	2	0	0	0	0	3	3	3
1911	PHF13	0	0	0	0	3	0	0	0	0	3	3	3
1912	PHF2	0	0	0	0	3	0	0	0	0	3	3	3
1913	PIEZO2	0	1	0	0	2	0	0	0	0	3	3	3
1914	PIGK	0	0	0	0	3	0	0	0	0	3	3	3
1915	PIK3C2A	1	0	0	0	1	1	0	0	0	3	3	3
1916	PIK3C2G	0	0	0	0	3	0	0	0	0	3	3	3
1917	PIP4K2A	1	1	0	0	1	0	0	0	0	3	3	3
1918	PITPNM3	0	0	0	0	3	0	0	0	0	3	3	3
1919	PITRM1	0	0	0	0	3	0	0	0	0	3	3	3
1920	PKLR	1	0	0	0	2	0	0	0	0	3	3	3
1921	PLCD4	0	1	0	0	2	0	0	0	0	3	3	3
1922	PLEKHH2	1	0	0	0	2	0	0	0	0	3	3	3
1923	PLXNC1	0	0	0	0	3	0	0	0	0	3	3	3
1924	POLH	0	0	0	0	3	0	0	0	0	3	3	3
1925	POLN	0	0	0	0	3	0	0	0	0	3	3	3
1926	POLR3E	0	0	0	0	3	0	0	0	0	3	3	3
1927	POMT1	0	0	0	0	3	0	0	0	0	3	3	3
1928	PPFIA4	0	0	0	0	3	0	0	0	0	3	3	3
1929	PPL	1	0	0	0	1	1	0	0	0	3	3	3
1930	PPP1R16B	0	0	0	0	3	0	0	0	0	3	3	3
1931	PPRC1	0	0	0	0	3	0	0	0	0	3	3	3
1932	PRDM5	0	0	0	0	3	0	0	0	0	3	3	3
1933	PREX1	0	0	0	0	3	0	0	0	0	3	3	3
1934	PROM1	1	0	0	0	2	0	0	0	0	3	3	3
1935	PROS1	0	0	0	0	3	0	0	0	0	3	3	3
1936	PRPF8	0	0	0	0	3	0	0	0	0	3	3	3
1937	PRR14L	0	1	0	0	2	0	0	0	0	3	3	3
1938	PRRC2A	1	1	1	0	0	0	0	0	0	3	3	3
1939	PRRG3	0	1	0	0	2	0	0	0	0	3	3	3
1940	PRSS12	0	0	0	0	2	1	0	0	0	3	3	3
1941	PRSS35	0	0	0	0	3	0	0	0	0	3	3	3
1942	PRSS37	0	0	0	0	3	0	0	0	0	3	3	3
1943	PSAP	0	0	1	0	1	0	0	1	0	3	3	3
1944	PSMD1	0	0	0	0	3	0	0	0	0	3	3	3
1945	PSMD5	0	1	0	0	2	0	0	0	0	3	3	3
1946	PTAR1	0	0	0	0	2	0	0	1	0	3	3	3
1947	PTCH1	1	0	0	0	2	0	0	0	0	3	3	3
1948	PTCH2	0	0	0	0	3	0	0	0	0	3	3	3
1949	PTGER4	0	0	0	0	3	0	0	0	0	3	3	3
1950	PTOV1	0	0	0	0	3	0	0	0	0	3	3	3
1951	PTPN11	0	0	0	0	3	0	0	0	0	3	3	3
1952	PTRF	0	0	0	0	3	0	0	0	0	3	3	3
1953	PWP1	0	0	0	0	3	0	0	0	0	3	3	3
1954	PXDNL	0	0	0	0	3	0	0	0	0	3	3	3
1955	PYGB	0	0	0	0	3	0	0	0	0	3	3	3
1956	QRFPR	0	0	0	0	3	0	0	0	0	3	3	3
1957	QSOX2	0	0	0	0	3	0	0	0	0	3	3	3
1958	RAB12	0	0	0	0	3	0	0	0	0	3	3	3
1959	RABGGTA	1	0	0	0	2	0	0	0	0	3	3	3
1960	RAD18	0	0	0	0	3	0	0	0	0	3	3	3
1961	RAF1	0	0	0	0	3	0	0	0	0	3	3	3
1962	RAMP3	0	0	0	0	3	0	0	0	0	3	3	3
1963	RANBP3	0	0	0	0	3	0	0	0	0	3	3	3
1964	RAPGEF3	0	0	0	0	3	0	0	0	0	3	3	3
1965	RAPH1	0	0	0	0	3	0	0	0	0	3	3	3
1966	RBM19	1	0	0	0	2	0	0	0	0	3	3	3
1967	RBM28	1	0	0	0	2	0	0	0	0	3	3	3
1968	RBM4B	0	0	0	0	3	0	0	0	0	3	3	3
1969	RCAN2	0	0	0	0	1	1	0	1	0	3	3	3
1970	REG1A	0	0	0	0	3	0	0	0	0	3	3	3
1971	REPS1	0	0	0	0	3	0	0	0	0	3	3	3
1972	RFX7	1	0	0	0	2	0	0	0	0	3	3	3
1973	RGL3	1	0	0	0	2	0	0	0	0	3	3	3
1974	RGL4	0	0	0	0	3	0	0	0	0	3	3	3
1975	RGS12	1	0	0	0	2	0	0	0	0	3	3	3
1976	RGS4	1	0	0	0	2	0	0	0	0	3	3	3
1977	RGSL1	0	1	0	0	2	0	0	0	0	3	3	3
1978	RHPN2	0	0	0	0	3	0	0	0	0	3	3	3
1979	RIMBP2	0	0	0	0	2	1	0	0	0	3	3	3
1980	RIN2	1	1	0	0	1	0	0	0	0	3	3	3
1981	RNF103	2	0	0	0	1	0	0	0	0	3	3	3
1982	RNF145	0	0	0	0	3	0	0	0	0	3	3	3
1983	RNF150	0	0	0	0	3	0	0	0	0	3	3	3
1984	RNF169	1	0	0	0	1	1	0	0	0	3	3	3
1985	RNF216	1	0	0	0	1	0	0	1	0	3	3	3
1986	RORB	0	0	0	0	2	1	0	0	0	3	3	3
1987	RPL3L	0	0	0	0	3	0	0	0	0	3	3	3
1988	RPRD1B	1	1	0	0	1	0	0	0	0	3	3	3
1989	RPS6KA1	0	0	0	0	3	0	0	0	0	3	3	3
1990	RPS6KA2	0	1	0	0	2	0	0	0	0	3	3	3
1991	RPS6KA4	0	0	0	0	3	0	0	0	0	3	3	3
1992	RPS6KC1	0	0	0	0	3	0	0	0	0	3	3	3
1993	RTTN	1	0	0	0	2	0	0	0	0	3	3	3
1994	RUNX1	1	0	0	0	2	0	0	0	0	3	3	3
1995	RWDD2B	0	0	0	0	2	1	0	0	0	3	3	3
1996	RXFP2	0	0	0	0	3	0	0	0	0	3	3	3
1997	RXFP3	0	0	0	0	3	0	0	0	0	3	3	3
1998	RXRG	0	0	0	0	3	0	0	0	0	3	3	3
1999	S1PR1	0	0	0	0	3	0	0	0	0	3	3	3
[truncated: 8,858 more rows]

## Sheet: MAF summary (Left)
	ID	summary	Mean	Median
1	NCBI_Build	GRCh38
2	Center	BCM;WUGSC
3	Samples	87
4	nGenes	7654
5	Frame_Shift_Del	346	3.977	2
6	Frame_Shift_Ins	193	2.218	1
7	In_Frame_Del	52	0.598	0
8	In_Frame_Ins	31	0.356	0
9	Missense_Mutation	11351	130.471	71
10	Nonsense_Mutation	1034	11.885	6
11	Nonstop_Mutation	9	0.103	0
12	Splice_Site	223	2.563	2
13	Translation_Start_Site	12	0.138	0
14	total	13251	152.31	84

## Sheet: List of MAF in SNP (Left)
	Hugo_Symbol	Frame_Shift_Del	Frame_Shift_Ins	In_Frame_Del	In_Frame_Ins	Missense_Mutation	Nonsense_Mutation	Nonstop_Mutation	Splice_Site	Translation_Start_Site	total	MutatedSamples	AlteredSamples
1	APC	25	6	0	0	4	64	0	5	0	104	74	74
2	TP53	3	1	1	0	46	10	0	5	0	66	62	62
3	TTN	1	0	0	0	63	1	0	1	0	66	42	42
4	SYNE1	0	0	0	0	26	2	0	0	0	28	22	22
5	RYR2	0	0	0	0	21	0	0	2	0	23	18	18
6	FAT4	1	0	0	0	13	4	0	0	0	18	15	15
7	MUC16	0	0	0	0	13	1	0	0	0	14	13	13
8	FAT3	0	0	0	0	14	0	0	0	0	14	12	12
9	DMD	0	0	0	0	13	0	0	0	0	13	11	11
10	PIK3CA	0	0	0	2	11	0	0	0	0	13	11	11
11	DSCAM	1	0	0	0	10	1	0	0	0	12	11	11
12	ABCA13	0	1	0	0	14	2	0	0	0	17	10	10
13	ZFHX4	0	1	0	0	11	0	0	0	0	12	10	10
14	HRNR	0	0	0	0	9	1	0	0	0	10	10	10
15	CSMD1	0	0	0	0	11	0	0	1	0	12	9	9
16	FLG	0	0	0	1	10	1	0	0	0	12	9	9
17	PCDH15	0	0	0	0	11	0	0	1	0	12	9	9
18	PCDH17	0	0	0	0	12	0	0	0	0	12	9	9
19	ARID1A	0	3	0	0	3	3	0	0	0	9	9	9
20	SMAD4	3	0	0	0	6	0	0	0	0	9	9	9
21	LRP1B	1	0	0	0	11	2	0	0	0	14	8	8
22	DNAH8	0	0	0	0	12	1	0	0	0	13	8	8
23	CSMD3	1	0	0	0	10	1	0	0	0	12	8	8
24	OBSCN	0	0	0	0	10	2	0	0	0	12	8	8
25	RYR3	0	0	0	0	10	2	0	0	0	12	8	8
26	COL6A3	0	0	0	0	10	1	0	0	0	11	8	8
27	HYDIN	0	1	0	0	8	1	0	0	0	10	8	8
28	ADAMTS16	0	0	0	0	7	2	0	0	0	9	8	8
29	AHNAK2	0	0	0	0	8	1	0	0	0	9	8	8
30	CACNA1E	0	0	0	0	7	0	0	1	0	8	8	8
31	FREM2	0	0	0	0	8	0	0	0	0	8	8	8
32	NBEA	0	0	0	0	7	1	0	0	0	8	8	8
33	PCDHB7	0	0	0	0	8	0	0	0	0	8	8	8
34	PKHD1	0	0	0	0	7	1	0	0	0	8	8	8
35	RYR1	0	0	0	0	8	0	0	0	0	8	8	8
36	DNAH5	0	0	0	0	13	0	0	0	0	13	7	7
37	ATM	1	2	0	0	6	1	0	1	0	11	7	7
38	USH2A	0	0	0	0	11	0	0	0	0	11	7	7
39	SACS	0	0	0	0	10	0	0	0	0	10	7	7
40	CSMD2	0	0	0	0	9	0	0	0	0	9	7	7
41	FBXW7	2	0	0	0	5	2	0	0	0	9	7	7
42	MYH6	0	0	0	0	9	0	0	0	0	9	7	7
43	PKHD1L1	0	0	0	0	8	0	0	1	0	9	7	7
44	SCN1A	0	1	0	0	7	1	0	0	0	9	7	7
45	TRPS1	0	0	0	0	8	1	0	0	0	9	7	7
46	COL11A1	1	0	0	0	7	0	0	0	0	8	7	7
47	DNAH11	0	0	0	0	8	0	0	0	0	8	7	7
48	ERBB4	0	0	0	0	8	0	0	0	0	8	7	7
49	HECW1	0	0	0	0	7	0	0	1	0	8	7	7
50	LRRIQ1	0	0	0	0	6	1	0	1	0	8	7	7
51	SCN3A	0	0	0	0	8	0	0	0	0	8	7	7
52	SPAG17	0	0	1	0	7	0	0	0	0	8	7	7
53	TENM4	0	0	0	0	8	0	0	0	0	8	7	7
54	VCAM1	0	0	0	0	8	0	0	0	0	8	7	7
55	CDH9	0	0	0	0	7	0	0	0	0	7	7	7
56	CHD7	1	0	0	0	6	0	0	0	0	7	7	7
57	GABRA5	0	0	0	0	6	1	0	0	0	7	7	7
58	PAPPA2	0	0	0	0	7	0	0	0	0	7	7	7
59	PTPRT	0	0	0	0	6	1	0	0	0	7	7	7
60	FAT2	0	0	0	0	10	0	0	0	0	10	6	6
61	TENM1	1	0	0	0	7	1	0	0	0	9	6	6
62	ANKRD30A	0	0	0	0	6	1	0	1	0	8	6	6
63	DNAH1	1	0	0	0	6	1	0	0	0	8	6	6
64	LAMA1	0	0	0	0	8	0	0	0	0	8	6	6
65	VCAN	0	1	0	0	7	0	0	0	0	8	6	6
66	CD22	0	0	0	0	5	1	0	1	0	7	6	6
67	CUBN	0	0	0	0	7	0	0	0	0	7	6	6
68	DOCK3	0	0	0	0	6	1	0	0	0	7	6	6
69	F8	0	1	0	0	5	1	0	0	0	7	6	6
70	MUC17	0	0	0	0	7	0	0	0	0	7	6	6
71	UNC80	0	0	0	0	6	1	0	0	0	7	6	6
72	AKAP9	1	1	0	0	3	1	0	0	0	6	6	6
73	BSN	0	0	0	0	6	0	0	0	0	6	6	6
74	DCHS2	0	0	0	0	6	0	0	0	0	6	6	6
75	GLI3	0	0	0	0	6	0	0	0	0	6	6	6
76	HECTD4	0	0	0	0	6	0	0	0	0	6	6	6
77	MUC5B	1	1	0	0	4	0	0	0	0	6	6	6
78	NALCN	1	0	0	0	5	0	0	0	0	6	6	6
79	NBAS	0	0	0	0	4	0	0	2	0	6	6	6
80	NINL	0	0	0	0	6	0	0	0	0	6	6	6
81	OR2M4	0	0	0	0	6	0	0	0	0	6	6	6
82	PAPPA	0	0	0	0	5	0	0	1	0	6	6	6
83	PCDH9	1	0	0	0	5	0	0	0	0	6	6	6
84	PCDHGA7	0	0	0	0	5	1	0	0	0	6	6	6
85	PIK3R1	0	0	1	0	1	2	0	2	0	6	6	6
86	SALL1	0	0	0	0	6	0	0	0	0	6	6	6
87	SCN5A	0	0	0	0	6	0	0	0	0	6	6	6
88	SPTBN1	1	0	0	0	5	0	0	0	0	6	6	6
89	TMEM132D	0	0	0	0	6	0	0	0	0	6	6	6
90	NEB	1	0	0	0	9	0	0	1	0	11	5	5
91	PTPRQ	0	0	0	0	8	1	0	0	0	9	5	5
92	RP1	0	0	0	0	8	1	0	0	0	9	5	5
93	STK31	0	0	0	0	8	1	0	0	0	9	5	5
94	THOC2	0	0	0	0	8	1	0	0	0	9	5	5
95	WDR87	0	0	0	0	9	0	0	0	0	9	5	5
96	ABI3BP	0	0	0	0	7	0	0	1	0	8	5	5
97	COL12A1	0	0	0	0	7	0	0	1	0	8	5	5
98	COL4A1	0	0	0	0	5	2	0	1	0	8	5	5
99	DNAH10	0	0	0	0	7	1	0	0	0	8	5	5
100	LAMB4	0	0	0	0	6	1	0	0	0	7	5	5
101	MYO18B	0	0	0	0	7	0	0	0	0	7	5	5
102	SYNE2	0	1	0	0	6	0	0	0	0	7	5	5
103	UNC13C	1	0	0	0	3	2	0	1	0	7	5	5
104	USP28	0	0	0	0	4	3	0	0	0	7	5	5
105	ANK2	0	0	0	0	6	0	0	0	0	6	5	5
106	CALD1	0	1	0	0	4	0	0	0	1	6	5	5
107	CFAP69	0	0	0	0	5	1	0	0	0	6	5	5
108	COL22A1	0	0	0	0	4	2	0	0	0	6	5	5
109	DISP1	0	0	0	0	6	0	0	0	0	6	5	5
110	DMXL1	0	0	0	0	6	0	0	0	0	6	5	5
111	DST	0	0	0	0	6	0	0	0	0	6	5	5
112	FBN2	0	0	0	0	6	0	0	0	0	6	5	5
113	FGD5	0	1	0	0	5	0	0	0	0	6	5	5
114	GPR158	0	0	0	0	5	1	0	0	0	6	5	5
115	MAP1B	0	1	0	0	4	1	0	0	0	6	5	5
116	PCDHA5	0	0	0	0	6	0	0	0	0	6	5	5
117	SCN9A	0	0	0	0	6	0	0	0	0	6	5	5
118	SDK2	0	0	0	0	6	0	0	0	0	6	5	5
119	SMARCA1	0	0	0	0	6	0	0	0	0	6	5	5
120	SPHKAP	0	0	0	0	6	0	0	0	0	6	5	5
121	SSPO	0	0	0	0	6	0	0	0	0	6	5	5
122	XIRP2	0	0	0	0	6	0	0	0	0	6	5	5
123	ZDBF2	1	0	0	0	5	0	0	0	0	6	5	5
124	ZNF804A	0	0	0	0	5	1	0	0	0	6	5	5
125	ADAMTS5	0	0	0	0	5	0	0	0	0	5	5	5
126	AKAP13	0	0	0	0	5	0	0	0	0	5	5	5
127	ASTN2	0	0	0	0	4	1	0	0	0	5	5	5
128	CNTNAP2	0	0	0	0	5	0	0	0	0	5	5	5
129	COL5A1	0	0	0	0	4	1	0	0	0	5	5	5
130	COL6A6	0	0	0	0	5	0	0	0	0	5	5	5
131	DENND4A	0	0	0	0	4	1	0	0	0	5	5	5
132	EPHB1	0	0	0	0	4	1	0	0	0	5	5	5
133	GRIA4	0	0	0	0	5	0	0	0	0	5	5	5
134	GRM7	0	1	0	0	4	0	0	0	0	5	5	5
135	HELZ2	0	0	0	0	5	0	0	0	0	5	5	5
136	KIAA0556	0	0	0	0	4	1	0	0	0	5	5	5
137	KMT2C	0	1	0	0	4	0	0	0	0	5	5	5
138	LAMC3	0	0	0	0	5	0	0	0	0	5	5	5
139	MAP2	0	1	0	0	4	0	0	0	0	5	5	5
140	MED1	0	0	0	0	5	0	0	0	0	5	5	5
141	MTUS2	0	0	0	0	5	0	0	0	0	5	5	5
142	PCDH10	0	0	0	0	5	0	0	0	0	5	5	5
143	PCDH18	0	0	0	0	5	0	0	0	0	5	5	5
144	PCDHA2	0	0	0	0	5	0	0	0	0	5	5	5
145	PTPRK	0	1	0	0	3	1	0	0	0	5	5	5
146	RNF213	0	0	0	0	5	0	0	0	0	5	5	5
147	SDK1	0	0	0	0	4	1	0	0	0	5	5	5
148	SYT16	0	0	0	0	5	0	0	0	0	5	5	5
149	TBX20	0	0	0	0	4	1	0	0	0	5	5	5
150	TECTA	0	0	0	0	5	0	0	0	0	5	5	5
151	TIAM2	0	0	0	0	5	0	0	0	0	5	5	5
152	TLR8	0	0	0	0	5	0	0	0	0	5	5	5
153	TNR	0	0	0	0	5	0	0	0	0	5	5	5
154	TNXB	0	0	0	0	5	0	0	0	0	5	5	5
155	TRPC4	0	0	0	0	5	0	0	0	0	5	5	5
156	UGGT2	0	0	0	0	5	0	0	0	0	5	5	5
157	VPS13C	0	0	0	0	5	0	0	0	0	5	5	5
158	ZNF423	0	0	0	0	5	0	0	0	0	5	5	5
159	ZNF469	0	0	0	0	5	0	0	0	0	5	5	5
160	ZNF536	0	0	0	0	5	0	0	0	0	5	5	5
161	CMYA5	0	0	0	0	9	0	0	0	0	9	4	4
162	DGKB	0	0	0	0	5	1	0	2	0	8	4	4
163	BRWD3	0	0	0	0	6	1	0	0	0	7	4	4
164	C5orf42	0	0	0	0	7	0	0	0	0	7	4	4
165	EYS	0	0	0	0	6	1	0	0	0	7	4	4
166	GOLGB1	0	0	0	0	6	1	0	0	0	7	4	4
167	HMCN1	0	0	0	0	6	1	0	0	0	7	4	4
168	MGA	1	0	0	0	5	1	0	0	0	7	4	4
169	APOB	0	0	0	0	6	0	0	0	0	6	4	4
170	C2orf16	0	0	0	0	6	0	0	0	0	6	4	4
171	CACNA1C	1	1	0	0	3	0	0	1	0	6	4	4
172	CACNA1F	0	0	0	0	6	0	0	0	0	6	4	4
173	CD163	0	0	0	0	5	1	0	0	0	6	4	4
174	CNTN6	0	0	0	0	6	0	0	0	0	6	4	4
175	CREBBP	0	0	0	0	5	1	0	0	0	6	4	4
176	FRMPD3	0	0	0	0	6	0	0	0	0	6	4	4
177	GRIK2	0	0	0	0	6	0	0	0	0	6	4	4
178	HCN1	0	0	0	0	6	0	0	0	0	6	4	4
179	IGSF10	0	0	0	0	6	0	0	0	0	6	4	4
180	MDN1	0	0	0	0	5	0	0	1	0	6	4	4
181	RELN	1	0	0	0	5	0	0	0	0	6	4	4
182	ROBO2	0	0	0	0	5	1	0	0	0	6	4	4
183	SCN10A	0	0	0	0	6	0	0	0	0	6	4	4
184	TNKS1BP1	1	0	0	0	4	1	0	0	0	6	4	4
185	USP9X	0	0	0	0	3	2	0	1	0	6	4	4
186	WNK3	0	0	0	0	6	0	0	0	0	6	4	4
187	ZEB2	0	0	0	0	6	0	0	0	0	6	4	4
188	ABCA1	0	0	0	0	5	0	0	0	0	5	4	4
189	ABCA8	1	0	0	0	4	0	0	0	0	5	4	4
190	ACACA	0	1	0	0	4	0	0	0	0	5	4	4
191	ACAN	0	0	0	0	4	1	0	0	0	5	4	4
192	ADGRG4	0	0	0	0	5	0	0	0	0	5	4	4
193	ARFGEF2	0	0	0	0	5	0	0	0	0	5	4	4
194	ARHGEF28	0	0	0	0	5	0	0	0	0	5	4	4
195	ATP7A	0	0	0	0	4	1	0	0	0	5	4	4
196	BCL9	1	0	0	0	4	0	0	0	0	5	4	4
197	BNC2	0	0	0	0	4	1	0	0	0	5	4	4
198	BOD1L1	0	0	0	0	5	0	0	0	0	5	4	4
199	BRIP1	0	0	0	0	4	1	0	0	0	5	4	4
200	CACNA1H	0	0	0	0	5	0	0	0	0	5	4	4
201	CHL1	0	0	0	0	4	1	0	0	0	5	4	4
202	CHST15	0	0	0	0	5	0	0	0	0	5	4	4
203	DCT	0	0	0	0	4	1	0	0	0	5	4	4
204	DIS3L	0	0	0	0	4	0	0	1	0	5	4	4
205	FRMPD1	0	0	0	0	4	0	0	0	1	5	4	4
206	ITGA9	0	0	0	0	5	0	0	0	0	5	4	4
207	KCNH7	1	0	0	0	4	0	0	0	0	5	4	4
208	KDR	0	0	0	0	3	2	0	0	0	5	4	4
209	KMT2A	0	0	0	0	3	2	0	0	0	5	4	4
210	LPA	0	0	0	0	5	0	0	0	0	5	4	4
211	LRRK2	0	0	0	0	3	2	0	0	0	5	4	4
212	MIA3	0	1	0	0	2	2	0	0	0	5	4	4
213	MPDZ	0	0	1	0	4	0	0	0	0	5	4	4
214	MYCBP2	1	0	0	0	2	2	0	0	0	5	4	4
215	MYH3	0	0	0	0	5	0	0	0	0	5	4	4
216	NAV3	0	0	0	0	4	0	0	1	0	5	4	4
217	NSD1	0	0	0	0	4	1	0	0	0	5	4	4
218	OTOGL	0	0	0	0	5	0	0	0	0	5	4	4
219	PCDHA4	0	0	0	0	5	0	0	0	0	5	4	4
220	PCLO	0	0	0	0	5	0	0	0	0	5	4	4
221	PEG3	0	0	0	0	5	0	0	0	0	5	4	4
222	PREX2	0	0	0	0	4	1	0	0	0	5	4	4
223	ROS1	0	0	0	0	3	1	1	0	0	5	4	4
224	SETX	2	0	0	0	3	0	0	0	0	5	4	4
225	SOHLH2	0	1	0	0	3	1	0	0	0	5	4	4
226	TLL1	0	0	0	0	4	1	0	0	0	5	4	4
227	TPTE	1	0	0	0	4	0	0	0	0	5	4	4
228	TRIM24	0	1	0	0	3	1	0	0	0	5	4	4
229	TTC28	0	0	0	0	4	1	0	0	0	5	4	4
230	UBR5	0	0	0	0	4	1	0	0	0	5	4	4
231	XRN1	1	0	1	0	2	1	0	0	0	5	4	4
232	ZFPM2	0	0	0	0	5	0	0	0	0	5	4	4
233	ZNF804B	0	0	0	0	4	1	0	0	0	5	4	4
234	ABCA12	0	1	0	0	2	1	0	0	0	4	4	4
235	ABCA2	0	0	0	0	4	0	0	0	0	4	4	4
236	ABCA4	0	0	0	0	4	0	0	0	0	4	4	4
237	ADAMTS17	0	0	0	0	4	0	0	0	0	4	4	4
238	ADAMTS18	2	0	0	0	2	0	0	0	0	4	4	4
239	ADCY2	0	0	0	0	4	0	0	0	0	4	4	4
240	ADGRL2	0	0	0	0	4	0	0	0	0	4	4	4
241	ALMS1	0	0	0	0	4	0	0	0	0	4	4	4
242	AMOTL1	1	0	0	0	3	0	0	0	0	4	4	4
243	AMPH	0	0	0	0	4	0	0	0	0	4	4	4
244	ARHGAP21	0	0	0	0	4	0	0	0	0	4	4	4
245	ATP10A	0	0	0	0	3	1	0	0	0	4	4	4
246	ATP2B4	1	0	0	0	3	0	0	0	0	4	4	4
247	B3GALT2	1	0	0	0	3	0	0	0	0	4	4	4
248	BACH2	0	0	0	0	4	0	0	0	0	4	4	4
249	BRINP3	0	0	0	0	4	0	0	0	0	4	4	4
250	C2orf78	0	0	0	0	4	0	0	0	0	4	4	4
251	CARD11	0	0	0	0	4	0	0	0	0	4	4	4
252	CC2D2A	0	0	0	0	3	0	0	1	0	4	4	4
253	CCDC157	0	0	0	0	4	0	0	0	0	4	4	4
254	CDYL2	0	0	0	0	4	0	0	0	0	4	4	4
255	CFHR4	0	1	0	0	3	0	0	0	0	4	4	4
256	CNOT1	0	0	0	0	4	0	0	0	0	4	4	4
257	CNTN3	0	0	0	0	4	0	0	0	0	4	4	4
258	CNTN5	0	0	0	0	4	0	0	0	0	4	4	4
259	COBL	0	0	0	0	4	0	0	0	0	4	4	4
260	COL7A1	0	0	0	0	3	0	0	1	0	4	4	4
261	CUX2	0	1	0	0	2	1	0	0	0	4	4	4
262	DAPK1	0	0	0	0	4	0	0	0	0	4	4	4
263	DCC	0	0	0	0	4	0	0	0	0	4	4	4
264	DNAH14	0	0	0	0	3	0	0	1	0	4	4	4
265	DTNA	0	0	0	0	3	1	0	0	0	4	4	4
266	DYNC1I1	0	0	0	0	3	1	0	0	0	4	4	4
267	DZIP1L	0	0	0	0	4	0	0	0	0	4	4	4
268	EHMT1	0	0	0	0	4	0	0	0	0	4	4	4
269	EIF3A	0	0	1	0	3	0	0	0	0	4	4	4
270	EML5	0	0	0	0	3	1	0	0	0	4	4	4
271	EPHA6	0	0	0	0	3	1	0	0	0	4	4	4
272	EXD3	0	0	0	0	4	0	0	0	0	4	4	4
273	FAM124A	0	0	0	0	4	0	0	0	0	4	4	4
274	FAM208B	0	0	0	0	3	1	0	0	0	4	4	4
275	FCRL5	0	0	0	0	4	0	0	0	0	4	4	4
276	FER	0	0	0	0	3	1	0	0	0	4	4	4
277	FNDC1	0	0	0	0	4	0	0	0	0	4	4	4
278	GALNT14	0	0	0	0	4	0	0	0	0	4	4	4
279	GIGYF2	0	0	0	0	3	1	0	0	0	4	4	4
280	GLUD2	0	0	0	0	4	0	0	0	0	4	4	4
281	GPR179	0	1	0	0	3	0	0	0	0	4	4	4
282	GRIA2	0	0	0	0	4	0	0	0	0	4	4	4
283	GRID1	0	0	0	0	4	0	0	0	0	4	4	4
284	GRM6	0	0	0	0	4	0	0	0	0	4	4	4
285	HDAC9	0	0	0	0	3	0	0	1	0	4	4	4
286	HERC6	0	0	0	0	4	0	0	0	0	4	4	4
287	IRX1	0	0	0	0	4	0	0	0	0	4	4	4
288	ITGA3	0	0	0	0	3	1	0	0	0	4	4	4
289	IVL	0	0	0	1	3	0	0	0	0	4	4	4
290	KCNA5	0	0	0	0	4	0	0	0	0	4	4	4
291	KCNQ2	0	0	0	0	4	0	0	0	0	4	4	4
292	KCNQ5	0	0	0	0	4	0	0	0	0	4	4	4
293	KCNT2	0	0	0	0	3	1	0	0	0	4	4	4
294	KDM3B	0	0	0	0	4	0	0	0	0	4	4	4
295	KIAA0319	0	0	0	0	4	0	0	0	0	4	4	4
296	KIT	0	1	0	0	3	0	0	0	0	4	4	4
297	KRT4	0	0	0	0	3	1	0	0	0	4	4	4
298	LAMA2	0	0	0	0	2	1	0	1	0	4	4	4
299	LILRB5	0	0	0	0	4	0	0	0	0	4	4	4
300	LOXHD1	0	0	0	0	4	0	0	0	0	4	4	4
301	LRP1	0	0	0	0	3	0	0	1	0	4	4	4
302	MAGI2	0	0	0	0	4	0	0	0	0	4	4	4
303	MC3R	0	0	0	0	4	0	0	0	0	4	4	4
304	MGAM	0	0	0	0	4	0	0	0	0	4	4	4
305	MRC1	0	0	0	0	4	0	0	0	0	4	4	4
306	MTOR	0	0	0	0	4	0	0	0	0	4	4	4
307	MUC4	0	0	0	1	3	0	0	0	0	4	4	4
308	MXRA5	0	0	0	0	4	0	0	0	0	4	4	4
309	MYO3A	0	0	0	0	4	0	0	0	0	4	4	4
310	NCKAP1L	0	0	0	0	4	0	0	0	0	4	4	4
311	NFASC	0	0	0	0	4	0	0	0	0	4	4	4
312	NLGN4X	0	0	0	0	4	0	0	0	0	4	4	4
313	NOS1	0	0	0	0	4	0	0	0	0	4	4	4
314	NRIP1	0	1	0	0	3	0	0	0	0	4	4	4
315	NRXN1	0	0	0	0	4	0	0	0	0	4	4	4
316	OR1C1	0	0	0	0	3	1	0	0	0	4	4	4
317	PAH	0	0	0	0	3	1	0	0	0	4	4	4
318	PAPLN	0	0	0	0	4	0	0	0	0	4	4	4
319	PCDHA13	0	0	0	0	4	0	0	0	0	4	4	4
320	PCDHA9	0	1	0	0	3	0	0	0	0	4	4	4
321	PCDHB14	0	0	0	0	4	0	0	0	0	4	4	4
322	PCDHB6	0	0	0	0	4	0	0	0	0	4	4	4
323	PCDHGB7	0	0	0	0	4	0	0	0	0	4	4	4
324	PDE3A	0	0	0	0	3	1	0	0	0	4	4	4
325	PLEC	0	0	1	0	3	0	0	0	0	4	4	4
326	PLEKHG4B	0	0	0	0	3	1	0	0	0	4	4	4
327	PLXNA3	0	0	0	0	4	0	0	0	0	4	4	4
328	POTEF	0	0	0	0	4	0	0	0	0	4	4	4
329	PREX1	0	0	0	0	4	0	0	0	0	4	4	4
330	PTPRM	0	0	0	0	4	0	0	0	0	4	4	4
331	RAD50	1	0	0	0	3	0	0	0	0	4	4	4
332	RAPH1	0	0	0	0	4	0	0	0	0	4	4	4
333	RHOBTB3	0	0	0	0	4	0	0	0	0	4	4	4
334	RNF43	2	1	0	0	1	0	0	0	0	4	4	4
335	SIN3A	0	1	0	0	2	1	0	0	0	4	4	4
336	SLCO1B3	0	0	0	0	4	0	0	0	0	4	4	4
337	SNED1	0	0	0	0	4	0	0	0	0	4	4	4
338	SOX9	2	0	0	0	1	1	0	0	0	4	4	4
339	SPECC1	0	0	1	0	3	0	0	0	0	4	4	4
340	SPTBN4	0	0	0	0	4	0	0	0	0	4	4	4
341	SSC5D	0	0	0	0	4	0	0	0	0	4	4	4
342	STAB1	0	0	0	0	4	0	0	0	0	4	4	4
343	TCF7L2	0	0	0	0	3	1	0	0	0	4	4	4
344	TET3	0	0	0	0	4	0	0	0	0	4	4	4
345	TFAP2B	1	0	0	0	2	1	0	0	0	4	4	4
346	TG	0	0	0	0	4	0	0	0	0	4	4	4
347	THBS2	0	0	0	0	4	0	0	0	0	4	4	4
348	THSD7A	0	0	0	0	4	0	0	0	0	4	4	4
349	TLN1	0	0	0	0	4	0	0	0	0	4	4	4
350	TMEM132B	0	0	0	0	4	0	0	0	0	4	4	4
351	TOPORS	0	0	0	0	4	0	0	0	0	4	4	4
352	TPO	0	0	0	0	4	0	0	0	0	4	4	4
353	TRPM3	0	0	0	0	4	0	0	0	0	4	4	4
354	TSHZ2	0	0	0	0	4	0	0	0	0	4	4	4
355	TTLL7	0	0	1	0	2	1	0	0	0	4	4	4
356	UNC45B	0	0	0	0	4	0	0	0	0	4	4	4
357	URGCP	0	0	0	0	4	0	0	0	0	4	4	4
358	VWDE	0	1	0	0	2	1	0	0	0	4	4	4
359	WDFY4	0	0	0	0	4	0	0	0	0	4	4	4
360	WDR17	0	0	0	0	4	0	0	0	0	4	4	4
361	ZNF304	0	0	0	0	4	0	0	0	0	4	4	4
362	ZNF462	0	0	0	0	3	1	0	0	0	4	4	4
363	ZNF521	0	0	0	0	3	1	0	0	0	4	4	4
364	ZNF831	0	0	0	0	4	0	0	0	0	4	4	4
365	ZNF99	0	0	0	0	3	1	0	0	0	4	4	4
366	ZYG11A	0	0	0	0	4	0	0	0	0	4	4	4
367	CCDC168	0	0	0	0	10	0	0	0	0	10	3	3
368	ADGRV1	0	0	0	1	7	0	0	0	0	8	3	3
369	ASPM	1	0	0	0	5	2	0	0	0	8	3	3
370	UNC5D	0	0	0	0	7	0	0	0	0	7	3	3
371	ABCA6	0	0	0	0	5	1	0	0	0	6	3	3
372	ANK3	0	0	0	0	6	0	0	0	0	6	3	3
373	DYNC2H1	0	0	0	0	5	0	0	1	0	6	3	3
374	KIAA2026	0	0	0	0	6	0	0	0	0	6	3	3
375	L1TD1	1	0	0	0	4	1	0	0	0	6	3	3
376	MYH15	0	0	0	0	5	0	0	0	1	6	3	3
377	SAMD9L	0	0	0	0	4	2	0	0	0	6	3	3
378	TRPM1	0	0	0	0	5	1	0	0	0	6	3	3
379	ZNF292	1	0	0	0	4	1	0	0	0	6	3	3
380	ABCA10	0	0	0	0	4	1	0	0	0	5	3	3
381	CEP78	0	0	0	0	4	1	0	0	0	5	3	3
382	CFAP46	0	0	0	0	5	0	0	0	0	5	3	3
383	CFAP47	0	0	0	0	5	0	0	0	0	5	3	3
384	DNTT	0	0	0	0	4	1	0	0	0	5	3	3
385	DPYD	0	0	0	0	5	0	0	0	0	5	3	3
386	FBN1	0	0	0	0	3	2	0	0	0	5	3	3
387	FBN3	0	0	0	0	4	1	0	0	0	5	3	3
388	FGFR1	0	1	0	0	4	0	0	0	0	5	3	3
389	MORC1	0	1	0	0	4	0	0	0	0	5	3	3
390	MYH7B	0	0	0	0	5	0	0	0	0	5	3	3
391	NRK	0	1	0	0	4	0	0	0	0	5	3	3
392	NRXN3	0	0	0	0	5	0	0	0	0	5	3	3
393	PCDH19	0	0	0	0	4	1	0	0	0	5	3	3
394	PLXND1	0	0	0	0	5	0	0	0	0	5	3	3
395	RFTN1	0	0	0	0	4	1	0	0	0	5	3	3
396	SCN7A	0	0	0	0	4	1	0	0	0	5	3	3
397	SLC27A6	0	0	0	0	5	0	0	0	0	5	3	3
398	VPRBP	0	0	0	0	4	1	0	0	0	5	3	3
399	WDFY3	0	0	0	0	5	0	0	0	0	5	3	3
400	WDR66	0	0	0	0	4	1	0	0	0	5	3	3
401	ZNF418	1	0	0	0	4	0	0	0	0	5	3	3
402	ACACB	0	0	0	0	3	0	0	1	0	4	3	3
403	ADGRB1	0	0	0	0	4	0	0	0	0	4	3	3
404	ADNP	0	0	0	0	3	1	0	0	0	4	3	3
405	AMER1	0	0	0	0	2	2	0	0	0	4	3	3
406	AMER3	0	0	0	0	4	0	0	0	0	4	3	3
407	ANKK1	0	0	0	0	4	0	0	0	0	4	3	3
408	APBA2	0	0	0	0	3	0	0	1	0	4	3	3
409	ARAP2	0	0	0	0	4	0	0	0	0	4	3	3
410	ARFGEF1	0	0	0	0	3	0	0	1	0	4	3	3
411	ARPP21	0	0	0	0	4	0	0	0	0	4	3	3
412	ATAD2	0	0	0	0	3	1	0	0	0	4	3	3
413	ATP2B3	0	0	0	0	4	0	0	0	0	4	3	3
414	ATP8A2	0	0	0	0	4	0	0	0	0	4	3	3
415	ATRNL1	1	0	0	0	2	1	0	0	0	4	3	3
416	BCL9L	1	0	0	0	2	1	0	0	0	4	3	3
417	BPI	0	0	0	0	4	0	0	0	0	4	3	3
418	CACHD1	0	0	0	0	4	0	0	0	0	4	3	3
419	CAD	0	0	0	0	3	1	0	0	0	4	3	3
420	CASC5	0	0	0	0	4	0	0	0	0	4	3	3
421	CASP8AP2	0	0	0	0	4	0	0	0	0	4	3	3
422	CCDC110	0	1	0	0	2	1	0	0	0	4	3	3
423	CDK12	1	0	0	0	2	1	0	0	0	4	3	3
424	CDON	1	0	0	0	3	0	0	0	0	4	3	3
425	CENPJ	0	0	0	0	3	0	0	1	0	4	3	3
426	CLEC16A	1	0	0	0	3	0	0	0	0	4	3	3
427	CNTNAP4	0	0	0	0	3	1	0	0	0	4	3	3
428	COL4A6	0	0	0	0	3	1	0	0	0	4	3	3
429	COL6A5	0	0	0	0	4	0	0	0	0	4	3	3
430	CTPS2	0	1	0	0	3	0	0	0	0	4	3	3
431	DACT1	0	0	0	0	4	0	0	0	0	4	3	3
432	DNAH2	0	0	0	0	3	0	0	1	0	4	3	3
433	DNAH9	0	0	0	0	3	1	0	0	0	4	3	3
434	DNHD1	0	0	0	0	4	0	0	0	0	4	3	3
435	DOCK1	0	0	0	0	4	0	0	0	0	4	3	3
436	DOCK2	0	0	0	0	4	0	0	0	0	4	3	3
437	DOK5	0	0	0	0	3	1	0	0	0	4	3	3
438	ECEL1	0	0	0	0	4	0	0	0	0	4	3	3
439	EML6	0	0	0	0	4	0	0	0	0	4	3	3
440	EPHA3	0	0	0	0	4	0	0	0	0	4	3	3
441	EPRS	1	0	0	0	3	0	0	0	0	4	3	3
442	ESCO1	0	0	0	0	3	1	0	0	0	4	3	3
443	FAM208A	0	0	0	0	4	0	0	0	0	4	3	3
444	FAM65B	0	0	0	0	4	0	0	0	0	4	3	3
445	FASTKD3	1	0	0	0	3	0	0	0	0	4	3	3
446	FER1L5	0	0	0	0	4	0	0	0	0	4	3	3
447	FLG2	0	0	0	0	4	0	0	0	0	4	3	3
448	FLT4	0	0	0	0	4	0	0	0	0	4	3	3
449	FMNL3	1	0	0	0	3	0	0	0	0	4	3	3
450	FRYL	0	0	0	0	4	0	0	0	0	4	3	3
451	GPC4	0	0	0	0	4	0	0	0	0	4	3	3
452	HERC2	0	0	1	0	3	0	0	0	0	4	3	3
453	KCND2	0	0	0	0	4	0	0	0	0	4	3	3
454	LAMA4	0	0	0	0	4	0	0	0	0	4	3	3
455	LIMCH1	1	0	0	0	3	0	0	0	0	4	3	3
456	MACF1	0	0	0	0	3	1	0	0	0	4	3	3
457	MAGEC1	0	0	0	0	4	0	0	0	0	4	3	3
458	MAP3K4	0	0	0	0	3	1	0	0	0	4	3	3
459	MCF2L2	0	0	0	0	3	1	0	0	0	4	3	3
460	MCM4	1	0	0	0	3	0	0	0	0	4	3	3
461	MKI67	0	1	0	0	3	0	0	0	0	4	3	3
462	MYH13	0	1	0	0	3	0	0	0	0	4	3	3
463	MYO5A	0	0	0	0	4	0	0	0	0	4	3	3
464	MYOF	0	0	0	0	4	0	0	0	0	4	3	3
465	NAALAD2	0	0	0	0	4	0	0	0	0	4	3	3
466	NCAN	0	0	0	0	4	0	0	0	0	4	3	3
467	NCOA2	0	0	0	1	2	1	0	0	0	4	3	3
468	NRAP	0	0	0	0	4	0	0	0	0	4	3	3
469	PCDH11X	0	0	0	0	3	1	0	0	0	4	3	3
470	PCDHA10	0	0	0	0	4	0	0	0	0	4	3	3
471	PCDHB3	0	0	0	0	4	0	0	0	0	4	3	3
472	PCDHGB4	0	0	0	0	4	0	0	0	0	4	3	3
473	PDIA3	0	0	0	0	2	1	0	1	0	4	3	3
474	PLG	1	0	0	0	2	0	0	1	0	4	3	3
475	PMFBP1	0	0	0	0	4	0	0	0	0	4	3	3
476	POLR1A	0	0	0	0	4	0	0	0	0	4	3	3
477	PTEN	2	0	0	0	2	0	0	0	0	4	3	3
478	PTPRZ1	0	0	0	0	4	0	0	0	0	4	3	3
479	RAB11FIP4	0	0	0	0	4	0	0	0	0	4	3	3
480	RIMBP2	0	0	0	0	4	0	0	0	0	4	3	3
481	RIMS1	0	0	0	0	3	1	0	0	0	4	3	3
482	RNF180	0	0	0	0	3	0	0	1	0	4	3	3
483	RREB1	0	0	0	0	3	0	0	1	0	4	3	3
484	SCN11A	0	0	0	0	4	0	0	0	0	4	3	3
485	SLC24A2	1	0	0	0	3	0	0	0	0	4	3	3
486	SMC4	0	0	0	0	4	0	0	0	0	4	3	3
487	SPTA1	0	0	0	0	3	0	0	1	0	4	3	3
488	STAG1	0	0	0	0	3	1	0	0	0	4	3	3
489	TBL2	0	0	0	0	4	0	0	0	0	4	3	3
490	TEX15	0	0	0	0	4	0	0	0	0	4	3	3
491	TNC	0	0	0	0	2	2	0	0	0	4	3	3
492	TNK2	1	0	0	0	2	0	0	1	0	4	3	3
493	TNN	0	0	0	0	4	0	0	0	0	4	3	3
494	TPTE2	0	0	0	0	3	1	0	0	0	4	3	3
495	TRIM54	0	0	0	0	4	0	0	0	0	4	3	3
496	YTHDC1	0	0	0	0	4	0	0	0	0	4	3	3
497	ZC3H13	1	0	0	0	1	2	0	0	0	4	3	3
498	ZNF335	1	0	0	0	3	0	0	0	0	4	3	3
499	AASDH	0	0	0	0	3	0	0	0	0	3	3	3
500	ABCB11	0	0	0	0	2	1	0	0	0	3	3	3
501	ABCB5	0	0	0	0	2	1	0	0	0	3	3	3
502	ABCC1	0	0	0	1	2	0	0	0	0	3	3	3
503	ABCC12	0	1	0	0	2	0	0	0	0	3	3	3
504	ABCC8	0	0	0	0	2	1	0	0	0	3	3	3
505	ABLIM3	0	0	0	0	3	0	0	0	0	3	3	3
506	ACPT	0	0	0	0	3	0	0	0	0	3	3	3
507	ACRBP	0	0	0	0	3	0	0	0	0	3	3	3
508	ADAMTS12	0	0	0	0	3	0	0	0	0	3	3	3
509	ADAMTS2	0	0	0	0	3	0	0	0	0	3	3	3
510	ADAMTSL1	0	0	0	0	2	0	0	1	0	3	3	3
511	ADAMTSL3	0	0	0	0	3	0	0	0	0	3	3	3
512	ADAMTSL4	0	0	0	0	3	0	0	0	0	3	3	3
513	ADARB2	0	0	0	0	3	0	0	0	0	3	3	3
514	ADCY8	0	0	0	0	2	1	0	0	0	3	3	3
515	ALDH3A1	1	0	0	0	2	0	0	0	0	3	3	3
516	ALG11	0	0	0	0	3	0	0	0	0	3	3	3
517	ALG13	0	0	0	0	2	1	0	0	0	3	3	3
518	AMIGO1	0	0	0	0	3	0	0	0	0	3	3	3
519	ANKRD11	0	0	0	0	3	0	0	0	0	3	3	3
520	ANKRD12	0	1	0	0	2	0	0	0	0	3	3	3
521	ANO7	0	0	0	0	2	1	0	0	0	3	3	3
522	AOC2	0	0	0	0	3	0	0	0	0	3	3	3
523	ARAP1	1	0	0	0	2	0	0	0	0	3	3	3
524	ARNTL	0	0	0	0	3	0	0	0	0	3	3	3
525	ARSB	0	0	0	0	3	0	0	0	0	3	3	3
526	ASAP1	0	0	1	0	2	0	0	0	0	3	3	3
527	ASAP2	0	0	0	0	2	0	0	1	0	3	3	3
528	ASH1L	0	0	0	0	3	0	0	0	0	3	3	3
529	ASTN1	1	0	0	0	2	0	0	0	0	3	3	3
530	ATAD5	0	1	0	0	2	0	0	0	0	3	3	3
531	ATG2A	0	0	0	0	3	0	0	0	0	3	3	3
532	ATG2B	0	0	0	0	3	0	0	0	0	3	3	3
533	ATP11C	0	0	0	0	3	0	0	0	0	3	3	3
534	ATP12A	0	0	0	0	3	0	0	0	0	3	3	3
535	ATP13A1	0	0	0	0	2	0	0	1	0	3	3	3
536	ATP6V1B1	1	0	0	0	2	0	0	0	0	3	3	3
537	ATP8B1	0	1	0	0	0	1	0	1	0	3	3	3
538	BCAS3	0	0	0	0	2	0	0	1	0	3	3	3
539	BCAT1	0	0	0	0	3	0	0	0	0	3	3	3
540	BIVM-ERCC5	0	0	0	0	3	0	0	0	0	3	3	3
541	BRD1	0	0	0	0	3	0	0	0	0	3	3	3
542	BTBD11	0	0	0	0	3	0	0	0	0	3	3	3
543	BTN1A1	0	0	0	0	3	0	0	0	0	3	3	3
544	C10orf120	0	0	0	0	3	0	0	0	0	3	3	3
545	C11orf63	0	0	0	0	3	0	0	0	0	3	3	3
546	C1D	0	0	0	0	1	1	0	0	1	3	3	3
547	C2orf81	0	0	0	0	3	0	0	0	0	3	3	3
548	CABS1	0	0	0	0	3	0	0	0	0	3	3	3
549	CADPS	0	0	0	0	3	0	0	0	0	3	3	3
550	CARF	0	2	0	0	1	0	0	0	0	3	3	3
551	CCDC108	0	0	0	0	2	1	0	0	0	3	3	3
552	CCDC141	0	0	0	0	3	0	0	0	0	3	3	3
553	CCDC85A	0	0	0	0	2	1	0	0	0	3	3	3
554	CCNB3	0	0	0	0	3	0	0	0	0	3	3	3
555	CCT4	0	0	0	0	3	0	0	0	0	3	3	3
556	CD93	0	0	0	0	3	0	0	0	0	3	3	3
557	CDH13	0	0	0	0	3	0	0	0	0	3	3	3
558	CDH23	0	0	0	0	3	0	0	0	0	3	3	3
559	CDH6	0	1	0	0	1	1	0	0	0	3	3	3
560	CDK14	0	0	0	0	3	0	0	0	0	3	3	3
561	CDK6	0	0	0	0	3	0	0	0	0	3	3	3
562	CELSR1	0	0	0	0	2	1	0	0	0	3	3	3
563	CELSR2	0	0	0	0	3	0	0	0	0	3	3	3
564	CELSR3	0	0	0	0	2	1	0	0	0	3	3	3
565	CENPF	1	0	0	0	2	0	0	0	0	3	3	3
566	CEP350	0	0	0	0	2	1	0	0	0	3	3	3
567	CFAP45	0	0	0	0	3	0	0	0	0	3	3	3
568	CFH	0	0	0	0	3	0	0	0	0	3	3	3
569	CHD4	0	0	0	0	3	0	0	0	0	3	3	3
570	CHRDL1	0	0	0	0	2	1	0	0	0	3	3	3
571	CHST10	0	0	0	0	3	0	0	0	0	3	3	3
572	CHST9	0	0	0	0	3	0	0	0	0	3	3	3
573	CLEC4C	0	0	0	0	3	0	0	0	0	3	3	3
574	CLSTN2	0	0	0	0	2	1	0	0	0	3	3	3
575	COL15A1	0	0	0	0	2	0	0	1	0	3	3	3
576	COL1A2	0	0	0	0	3	0	0	0	0	3	3	3
577	COL27A1	1	0	0	0	2	0	0	0	0	3	3	3
578	COL3A1	0	0	0	0	2	1	0	0	0	3	3	3
579	COL5A2	0	0	0	0	3	0	0	0	0	3	3	3
580	CORO7	0	0	0	0	3	0	0	0	0	3	3	3
581	CPED1	0	1	0	0	2	0	0	0	0	3	3	3
582	CPS1	0	0	0	0	2	1	0	0	0	3	3	3
583	CPZ	0	0	0	0	3	0	0	0	0	3	3	3
584	CRMP1	0	0	0	0	3	0	0	0	0	3	3	3
585	CROCC	0	0	0	0	2	1	0	0	0	3	3	3
586	CRYBG3	0	0	0	0	3	0	0	0	0	3	3	3
587	CTNNA2	0	0	0	0	2	1	0	0	0	3	3	3
588	CUL7	0	0	0	0	3	0	0	0	0	3	3	3
589	CXorf67	0	0	0	0	3	0	0	0	0	3	3	3
590	CYP1B1	0	0	0	0	1	2	0	0	0	3	3	3
591	CYP2C8	0	0	0	0	2	1	0	0	0	3	3	3
592	DCAF4L2	0	0	0	0	3	0	0	0	0	3	3	3
593	DCDC1	0	0	0	0	2	1	0	0	0	3	3	3
594	DCHS1	0	0	0	0	3	0	0	0	0	3	3	3
595	DCLK1	0	0	0	0	3	0	0	0	0	3	3	3
596	DHTKD1	0	0	0	0	3	0	0	0	0	3	3	3
597	DICER1	0	0	0	0	3	0	0	0	0	3	3	3
598	DLG2	0	0	0	0	3	0	0	0	0	3	3	3
599	DMBT1	0	0	0	0	2	1	0	0	0	3	3	3
600	DMRT3	0	0	0	0	3	0	0	0	0	3	3	3
601	DNAH17	0	0	0	0	3	0	0	0	0	3	3	3
602	DNM3	0	0	0	0	3	0	0	0	0	3	3	3
603	DNMT3B	1	0	0	0	1	0	0	1	0	3	3	3
604	DOCK11	0	0	0	0	2	1	0	0	0	3	3	3
605	DOCK9	0	1	0	0	2	0	0	0	0	3	3	3
606	DYSF	0	0	0	0	2	1	0	0	0	3	3	3
607	DYTN	0	0	0	0	3	0	0	0	0	3	3	3
608	E2F7	0	0	0	0	2	1	0	0	0	3	3	3
609	EFCAB6	0	0	0	0	3	0	0	0	0	3	3	3
610	ENAM	0	1	0	0	2	0	0	0	0	3	3	3
611	EPB41L5	0	0	0	0	3	0	0	0	0	3	3	3
612	EPHA10	0	0	0	0	3	0	0	0	0	3	3	3
613	EPHA5	0	0	0	0	2	1	0	0	0	3	3	3
614	F9	0	0	0	0	2	1	0	0	0	3	3	3
615	FAM110B	0	0	0	0	3	0	0	0	0	3	3	3
616	FAM179B	0	0	0	0	3	0	0	0	0	3	3	3
617	FAM196B	0	0	0	0	2	1	0	0	0	3	3	3
618	FAM227B	0	0	0	0	2	1	0	0	0	3	3	3
619	FAM78B	0	0	0	0	2	1	0	0	0	3	3	3
620	FARSB	0	0	0	0	2	1	0	0	0	3	3	3
621	FASN	0	0	0	0	3	0	0	0	0	3	3	3
622	FCGBP	0	0	0	0	3	0	0	0	0	3	3	3
623	FGD1	0	0	0	0	3	0	0	0	0	3	3	3
624	FILIP1	0	0	0	0	2	1	0	0	0	3	3	3
625	FLNB	0	0	0	0	3	0	0	0	0	3	3	3
626	FMN2	0	0	0	0	3	0	0	0	0	3	3	3
627	FN1	2	0	0	0	1	0	0	0	0	3	3	3
628	FOLH1	0	0	0	0	2	1	0	0	0	3	3	3
629	FRAS1	0	0	0	0	3	0	0	0	0	3	3	3
630	FZD6	0	0	0	0	3	0	0	0	0	3	3	3
631	GABBR2	0	0	0	0	2	1	0	0	0	3	3	3
632	GANAB	0	0	0	0	3	0	0	0	0	3	3	3
633	GAS7	0	0	0	0	3	0	0	0	0	3	3	3
634	GATA2	0	0	0	0	3	0	0	0	0	3	3	3
635	GLB1	0	0	0	0	3	0	0	0	0	3	3	3
636	GON4L	0	0	0	0	3	0	0	0	0	3	3	3
637	GPR139	0	0	0	0	3	0	0	0	0	3	3	3
638	GRIN2A	0	0	0	0	3	0	0	0	0	3	3	3
639	GRM1	0	0	0	0	3	0	0	0	0	3	3	3
640	GTF3C1	0	0	0	0	3	0	0	0	0	3	3	3
641	GUCY1A3	0	0	0	0	3	0	0	0	0	3	3	3
642	HEATR4	0	0	0	0	2	1	0	0	0	3	3	3
643	HLA-B	0	1	0	0	2	0	0	0	0	3	3	3
644	HNF4A	1	0	0	0	2	0	0	0	0	3	3	3
645	HPSE2	0	0	0	0	2	1	0	0	0	3	3	3
646	HRG	0	0	0	0	3	0	0	0	0	3	3	3
647	HSPG2	0	0	0	0	3	0	0	0	0	3	3	3
648	HTATSF1	0	0	0	0	3	0	0	0	0	3	3	3
649	HTR1E	0	0	0	0	3	0	0	0	0	3	3	3
650	HTR2C	0	0	0	0	3	0	0	0	0	3	3	3
651	IFIT2	1	0	0	0	2	0	0	0	0	3	3	3
652	IL18RAP	0	0	0	0	3	0	0	0	0	3	3	3
653	IL1RAPL2	0	0	0	0	3	0	0	0	0	3	3	3
654	ILDR2	0	0	0	0	3	0	0	0	0	3	3	3
655	IMPG1	0	0	0	0	2	1	0	0	0	3	3	3
656	INTS1	0	0	0	0	3	0	0	0	0	3	3	3
657	IP6K3	1	0	0	0	2	0	0	0	0	3	3	3
658	IRS4	0	0	0	0	2	1	0	0	0	3	3	3
659	ITIH6	0	0	0	0	3	0	0	0	0	3	3	3
660	JAG1	0	0	0	0	3	0	0	0	0	3	3	3
661	JAKMIP2	0	0	0	0	2	1	0	0	0	3	3	3
662	JARID2	0	0	0	0	2	1	0	0	0	3	3	3
663	KAL1	0	0	0	0	3	0	0	0	0	3	3	3
664	KCNH4	0	0	0	0	3	0	0	0	0	3	3	3
665	KCNH8	0	0	0	0	3	0	0	0	0	3	3	3
666	KCNQ3	0	0	0	0	2	1	0	0	0	3	3	3
667	KCNV2	0	0	0	0	2	1	0	0	0	3	3	3
668	KDM2B	1	0	0	0	1	1	0	0	0	3	3	3
669	KIAA0408	0	1	0	0	1	1	0	0	0	3	3	3
670	KIAA0895	0	0	0	0	3	0	0	0	0	3	3	3
671	KIAA1429	1	0	0	0	1	1	0	0	0	3	3	3
672	KIAA1755	1	0	0	0	2	0	0	0	0	3	3	3
673	KIAA2022	0	0	0	0	2	1	0	0	0	3	3	3
674	KIF17	1	0	0	0	2	0	0	0	0	3	3	3
675	KIF1A	0	0	0	0	3	0	0	0	0	3	3	3
676	KIF21A	0	0	0	0	3	0	0	0	0	3	3	3
677	KLHL30	0	0	0	0	3	0	0	0	0	3	3	3
678	KRT3	0	0	0	0	3	0	0	0	0	3	3	3
679	KRT6A	0	0	0	0	3	0	0	0	0	3	3	3
680	KRT85	0	0	0	0	3	0	0	0	0	3	3	3
681	KRTAP24-1	0	0	0	0	3	0	0	0	0	3	3	3
682	L3MBTL4	0	0	0	0	2	0	0	1	0	3	3	3
683	LAMC2	0	0	0	0	3	0	0	0	0	3	3	3
684	LRFN1	0	0	0	0	3	0	0	0	0	3	3	3
685	LRP2	0	0	0	0	3	0	0	0	0	3	3	3
686	LRRC3B	0	0	0	0	3	0	0	0	0	3	3	3
687	LRRIQ3	0	0	0	0	3	0	0	0	0	3	3	3
688	MAATS1	0	1	0	0	2	0	0	0	0	3	3	3
689	MAGEA12	0	0	0	0	3	0	0	0	0	3	3	3
690	MAGEB2	0	0	0	0	3	0	0	0	0	3	3	3
691	MAL	0	0	0	0	3	0	0	0	0	3	3	3
692	MAP1A	0	0	0	0	3	0	0	0	0	3	3	3
693	MAP2K1	0	0	0	0	3	0	0	0	0	3	3	3
694	MAP2K4	0	0	0	0	2	1	0	0	0	3	3	3
695	MAPT	1	0	0	0	2	0	0	0	0	3	3	3
696	MARK4	0	0	0	0	3	0	0	0	0	3	3	3
697	MAST3	0	0	0	0	3	0	0	0	0	3	3	3
698	MAST4	0	0	0	0	3	0	0	0	0	3	3	3
699	MBD6	1	0	0	0	1	0	0	1	0	3	3	3
700	MCHR2	0	0	0	0	3	0	0	0	0	3	3	3
701	MED12	0	0	0	0	3	0	0	0	0	3	3	3
702	MED14	0	0	0	0	2	0	0	1	0	3	3	3
703	MEFV	0	0	0	0	3	0	0	0	0	3	3	3
704	MICAL3	0	0	0	0	3	0	0	0	0	3	3	3
705	MLK4	0	0	0	0	2	1	0	0	0	3	3	3
706	MMRN1	0	0	0	0	3	0	0	0	0	3	3	3
707	MOS	0	0	0	0	3	0	0	0	0	3	3	3
708	MROH9	0	0	0	0	2	1	0	0	0	3	3	3
709	MUC6	0	0	0	0	3	0	0	0	0	3	3	3
710	MYH2	0	0	0	0	3	0	0	0	0	3	3	3
711	NAAA	0	0	0	0	3	0	0	0	0	3	3	3
712	NCKAP5	0	0	0	0	2	1	0	0	0	3	3	3
713	NCOR1	0	0	0	0	1	2	0	0	0	3	3	3
714	NCOR2	1	0	0	0	2	0	0	0	0	3	3	3
715	NDUFS1	0	0	0	0	2	1	0	0	0	3	3	3
716	NELL2	0	0	0	0	3	0	0	0	0	3	3	3
717	NEU1	0	0	0	0	3	0	0	0	0	3	3	3
718	NFIB	0	0	0	0	2	1	0	0	0	3	3	3
719	NID1	0	0	0	0	2	1	0	0	0	3	3	3
720	NIPBL	0	0	0	0	3	0	0	0	0	3	3	3
721	NKAPL	0	0	0	0	2	1	0	0	0	3	3	3
722	NKX6-2	0	0	0	0	3	0	0	0	0	3	3	3
723	NLRP14	0	0	0	0	3	0	0	0	0	3	3	3
724	NOTCH2	1	0	0	0	2	0	0	0	0	3	3	3
725	NPHS1	0	0	0	0	3	0	0	0	0	3	3	3
726	NR1H4	0	0	0	0	0	2	0	1	0	3	3	3
727	NUP205	0	0	0	0	3	0	0	0	0	3	3	3
728	NWD2	0	0	0	0	3	0	0	0	0	3	3	3
729	OLFM3	0	0	0	0	3	0	0	0	0	3	3	3
730	OR14I1	0	1	0	0	2	0	0	0	0	3	3	3
731	OR14K1	0	0	0	0	3	0	0	0	0	3	3	3
732	OR2T33	0	0	0	0	3	0	0	0	0	3	3	3
733	OR4C46	0	0	0	0	3	0	0	0	0	3	3	3
734	OR4K1	0	0	0	0	2	1	0	0	0	3	3	3
735	OR51B4	0	0	0	0	3	0	0	0	0	3	3	3
736	OR52E4	0	0	0	0	3	0	0	0	0	3	3	3
737	OR5H1	0	0	0	0	3	0	0	0	0	3	3	3
738	OR5W2	0	0	0	0	3	0	0	0	0	3	3	3
739	OSR2	1	0	0	0	1	1	0	0	0	3	3	3
740	OTOL1	0	0	0	0	3	0	0	0	0	3	3	3
741	OTOP3	0	0	0	1	2	0	0	0	0	3	3	3
742	P2RY4	0	0	0	0	3	0	0	0	0	3	3	3
743	PBDC1	0	0	0	0	3	0	0	0	0	3	3	3
744	PCDH7	0	0	0	0	3	0	0	0	0	3	3	3
745	PCDHA1	0	0	0	0	2	1	0	0	0	3	3	3
746	PCDHA11	0	0	0	0	3	0	0	0	0	3	3	3
747	PCDHA12	0	0	0	0	3	0	0	0	0	3	3	3
748	PCDHA8	0	0	0	0	3	0	0	0	0	3	3	3
749	PCDHGA12	1	0	0	0	2	0	0	0	0	3	3	3
750	PCDHGA4	0	0	0	0	2	1	0	0	0	3	3	3
751	PCDHGA6	0	0	0	0	3	0	0	0	0	3	3	3
752	PCDHGB3	0	0	0	0	3	0	0	0	0	3	3	3
753	PCDHGC5	0	0	0	0	3	0	0	0	0	3	3	3
754	PCF11	0	0	0	0	3	0	0	0	0	3	3	3
755	PCSK5	0	0	0	0	3	0	0	0	0	3	3	3
756	PDE4B	0	0	0	0	3	0	0	0	0	3	3	3
757	PDZD2	1	0	0	0	2	0	0	0	0	3	3	3
758	PHRF1	1	0	0	0	2	0	0	0	0	3	3	3
759	PI4KA	1	0	0	0	2	0	0	0	0	3	3	3
760	PIEZO1	0	0	0	0	3	0	0	0	0	3	3	3
761	PIK3C2G	0	0	0	0	3	0	0	0	0	3	3	3
762	PITPNM1	0	0	0	0	3	0	0	0	0	3	3	3
763	PKD1L2	0	0	0	0	3	0	0	0	0	3	3	3
764	PKDREJ	0	0	0	0	2	1	0	0	0	3	3	3
765	PLB1	0	0	0	0	3	0	0	0	0	3	3	3
766	PLXNA2	1	0	0	0	2	0	0	0	0	3	3	3
767	PLXNB2	0	1	0	0	2	0	0	0	0	3	3	3
768	POLQ	0	0	0	0	3	0	0	0	0	3	3	3
769	POLRMT	0	0	0	0	3	0	0	0	0	3	3	3
770	POSTN	1	0	0	0	2	0	0	0	0	3	3	3
771	POTEE	0	0	0	0	2	1	0	0	0	3	3	3
772	POTEH	1	0	0	0	2	0	0	0	0	3	3	3
773	PPFIBP1	0	0	0	0	2	1	0	0	0	3	3	3
774	PRDM5	0	0	0	0	3	0	0	0	0	3	3	3
775	PRKAG1	0	0	0	0	3	0	0	0	0	3	3	3
776	PRSS35	0	0	0	0	3	0	0	0	0	3	3	3
777	PSG3	0	0	0	0	3	0	0	0	0	3	3	3
778	PSME4	0	0	0	0	3	0	0	0	0	3	3	3
779	PTCHD2	0	0	0	0	3	0	0	0	0	3	3	3
780	PTCHD4	1	0	0	0	2	0	0	0	0	3	3	3
781	PTPRG	0	1	0	0	1	1	0	0	0	3	3	3
782	PTPRS	0	0	0	0	3	0	0	0	0	3	3	3
783	PXDN	0	1	0	0	2	0	0	0	0	3	3	3
784	PZP	0	0	0	0	3	0	0	0	0	3	3	3
785	QRICH2	0	0	0	0	3	0	0	0	0	3	3	3
786	RASGRF2	0	0	0	0	3	0	0	0	0	3	3	3
787	RASGRP3	0	0	0	0	3	0	0	0	0	3	3	3
788	RBMXL3	0	0	0	0	2	1	0	0	0	3	3	3
789	RDX	0	0	0	0	3	0	0	0	0	3	3	3
790	REV1	1	0	0	0	2	0	0	0	0	3	3	3
791	RFX5	1	0	0	0	2	0	0	0	0	3	3	3
792	RGAG1	0	0	0	0	3	0	0	0	0	3	3	3
793	RGPD3	0	0	0	0	2	1	0	0	0	3	3	3
794	RIC1	0	0	0	0	3	0	0	0	0	3	3	3
795	RIMS2	0	0	0	0	3	0	0	0	0	3	3	3
796	RNF17	0	0	0	0	3	0	0	0	0	3	3	3
797	ROBO1	0	0	0	0	3	0	0	0	0	3	3	3
798	ROBO4	0	0	0	0	3	0	0	0	0	3	3	3
799	RPA1	0	0	0	0	3	0	0	0	0	3	3	3
800	RTEL1	0	0	0	0	2	0	0	1	0	3	3	3
801	RXFP3	0	0	0	0	3	0	0	0	0	3	3	3
802	SCML4	0	0	0	0	3	0	0	0	0	3	3	3
803	SCN2A	0	0	0	0	3	0	0	0	0	3	3	3
804	SCYL2	0	0	0	0	2	1	0	0	0	3	3	3
805	SEC16A	0	1	0	0	2	0	0	0	0	3	3	3
806	SEL1L2	1	0	0	0	2	0	0	0	0	3	3	3
807	SEMA3A	1	0	0	0	2	0	0	0	0	3	3	3
808	SERPIND1	1	0	0	0	2	0	0	0	0	3	3	3
809	SETD1B	1	0	0	0	2	0	0	0	0	3	3	3
810	SETD2	0	0	0	0	3	0	0	0	0	3	3	3
811	SETDB1	0	0	0	0	3	0	0	0	0	3	3	3
812	SFMBT2	0	0	1	0	2	0	0	0	0	3	3	3
813	SGCD	0	0	0	0	3	0	0	0	0	3	3	3
814	SH3GL3	0	0	0	0	3	0	0	0	0	3	3	3
815	SKIV2L2	0	0	0	0	2	1	0	0	0	3	3	3
816	SLC13A5	0	0	0	0	3	0	0	0	0	3	3	3
817	SLC17A6	0	0	0	0	3	0	0	0	0	3	3	3
818	SLC1A6	0	0	0	0	2	1	0	0	0	3	3	3
819	SLC22A8	0	0	0	0	3	0	0	0	0	3	3	3
820	SLC29A4	0	0	0	0	3	0	0	0	0	3	3	3
821	SLC34A2	0	0	0	0	3	0	0	0	0	3	3	3
822	SLC35A5	0	0	0	0	3	0	0	0	0	3	3	3
823	SLC35G3	0	0	0	0	2	1	0	0	0	3	3	3
824	SLC5A3	0	0	0	0	3	0	0	0	0	3	3	3
825	SLC6A2	0	0	0	0	2	1	0	0	0	3	3	3
826	SLC9A4	1	0	0	0	2	0	0	0	0	3	3	3
827	SLCO1A2	0	0	0	0	3	0	0	0	0	3	3	3
828	SLFN13	0	0	0	0	3	0	0	0	0	3	3	3
829	SLIT1	0	0	0	0	3	0	0	0	0	3	3	3
830	SLITRK5	0	0	0	0	3	0	0	0	0	3	3	3
831	SMU1	0	0	1	0	1	0	0	1	0	3	3	3
832	SMURF1	1	0	0	0	2	0	0	0	0	3	3	3
833	SOAT1	0	0	0	0	2	0	0	1	0	3	3	3
834	SORBS1	0	0	0	0	1	2	0	0	0	3	3	3
835	SORBS2	0	0	0	0	3	0	0	0	0	3	3	3
836	SORCS2	0	0	0	0	3	0	0	0	0	3	3	3
837	SORCS3	0	0	0	0	3	0	0	0	0	3	3	3
838	SORT1	0	0	0	0	3	0	0	0	0	3	3	3
839	SOX5	0	0	0	0	3	0	0	0	0	3	3	3
840	SOX6	0	0	0	0	3	0	0	0	0	3	3	3
841	SPEG	0	0	0	0	3	0	0	0	0	3	3	3
842	SPTAN1	0	0	0	0	3	0	0	0	0	3	3	3
843	SPTB	0	0	0	0	3	0	0	0	0	3	3	3
844	ST6GAL2	0	0	0	0	3	0	0	0	0	3	3	3
845	STAB2	0	0	0	0	3	0	0	0	0	3	3	3
846	STON1	0	0	0	0	2	1	0	0	0	3	3	3
847	STON1-GTF2A1L	0	0	0	0	3	0	0	0	0	3	3	3
848	STOX2	0	0	0	0	3	0	0	0	0	3	3	3
849	STX5	0	0	0	0	2	0	0	1	0	3	3	3
850	SYCP2	0	0	0	0	2	0	0	1	0	3	3	3
851	SYCP2L	0	0	0	0	3	0	0	0	0	3	3	3
852	TAF1L	0	0	0	0	3	0	0	0	0	3	3	3
853	TBX5	0	0	0	0	3	0	0	0	0	3	3	3
854	TCEB3B	0	0	0	0	3	0	0	0	0	3	3	3
855	TDRD3	0	0	0	0	2	1	0	0	0	3	3	3
856	TECRL	0	0	0	0	3	0	0	0	0	3	3	3
857	TENM3	0	0	0	0	3	0	0	0	0	3	3	3
858	TEX14	0	0	0	0	2	1	0	0	0	3	3	3
859	TGFBRAP1	0	0	0	0	3	0	0	0	0	3	3	3
860	THSD7B	0	0	0	0	3	0	0	0	0	3	3	3
861	TIAM1	0	0	0	0	3	0	0	0	0	3	3	3
862	TIE1	0	0	0	0	3	0	0	0	0	3	3	3
863	TLE6	0	0	0	0	3	0	0	0	0	3	3	3
864	TMC3	0	0	1	0	2	0	0	0	0	3	3	3
865	TMCO3	0	0	0	0	3	0	0	0	0	3	3	3
866	TMEM132C	0	0	0	0	3	0	0	0	0	3	3	3
867	TMEM168	0	0	0	0	3	0	0	0	0	3	3	3
868	TNIK	0	0	0	0	2	1	0	0	0	3	3	3
869	TNRC6B	0	0	0	0	2	1	0	0	0	3	3	3
870	TNS1	0	0	0	0	3	0	0	0	0	3	3	3
871	TRAM1	0	0	0	0	3	0	0	0	0	3	3	3
872	TRAPPC9	0	0	0	0	3	0	0	0	0	3	3	3
873	TRIM49	0	0	0	0	3	0	0	0	0	3	3	3
874	TRIM51	0	0	0	0	3	0	0	0	0	3	3	3
875	TRPC1	0	0	0	0	3	0	0	0	0	3	3	3
876	TRPC6	0	0	0	0	3	0	0	0	0	3	3	3
877	TRRAP	0	0	0	0	2	1	0	0	0	3	3	3
878	TTBK1	0	0	0	0	2	1	0	0	0	3	3	3
879	TTC21B	0	0	0	0	2	1	0	0	0	3	3	3
880	TUBGCP5	0	0	0	0	3	0	0	0	0	3	3	3
881	UBE4B	0	0	0	0	3	0	0	0	0	3	3	3
882	UBQLN2	0	0	0	0	2	1	0	0	0	3	3	3
883	UBQLNL	0	0	0	0	3	0	0	0	0	3	3	3
884	UBR3	0	0	0	0	2	1	0	0	0	3	3	3
885	UROC1	0	0	0	0	3	0	0	0	0	3	3	3
886	USP53	0	0	0	0	2	1	0	0	0	3	3	3
887	VPS13B	0	0	0	0	3	0	0	0	0	3	3	3
888	VWF	0	0	0	0	3	0	0	0	0	3	3	3
889	WDR13	0	0	0	0	3	0	0	0	0	3	3	3
890	WDR48	0	0	0	0	2	0	0	1	0	3	3	3
891	WNK2	0	0	0	0	3	0	0	0	0	3	3	3
892	WRN	0	0	0	0	3	0	0	0	0	3	3	3
893	WWC3	0	0	0	0	3	0	0	0	0	3	3	3
894	ZBED9	0	0	0	0	3	0	0	0	0	3	3	3
895	ZFHX3	0	0	0	0	3	0	0	0	0	3	3	3
896	ZIC4	0	0	0	0	3	0	0	0	0	3	3	3
897	ZMYM6	0	0	0	0	3	0	0	0	0	3	3	3
898	ZNF165	0	0	0	0	2	1	0	0	0	3	3	3
899	ZNF385B	0	0	0	0	3	0	0	0	0	3	3	3
900	ZNF518A	0	0	0	0	3	0	0	0	0	3	3	3
901	ZNF568	0	0	0	0	2	1	0	0	0	3	3	3
902	ZNF646	0	0	0	0	3	0	0	0	0	3	3	3
903	ZNF732	0	0	0	0	3	0	0	0	0	3	3	3
904	ZSCAN20	0	1	0	0	2	0	0	0	0	3	3	3
905	BIRC6	0	0	0	0	6	1	0	0	0	7	2	2
906	F5	0	0	0	0	5	1	0	0	0	6	2	2
907	HIVEP2	0	0	0	0	6	0	0	0	0	6	2	2
908	PPFIA2	0	0	0	0	3	2	0	1	0	6	2	2
909	CEP290	1	0	0	0	4	0	0	0	0	5	2	2
910	FLNA	0	0	0	0	5	0	0	0	0	5	2	2
911	MEI1	0	0	0	0	5	0	0	0	0	5	2	2
912	TBC1D32	1	0	0	0	4	0	0	0	0	5	2	2
913	TRANK1	0	0	0	0	5	0	0	0	0	5	2	2
914	TRIM23	0	0	0	0	4	1	0	0	0	5	2	2
915	VWA8	0	0	0	0	5	0	0	0	0	5	2	2
916	AKAP6	0	0	0	0	4	0	0	0	0	4	2	2
917	AMPD1	0	0	0	0	4	0	0	0	0	4	2	2
918	ANKRD44	0	0	0	0	4	0	0	0	0	4	2	2
919	ARHGEF6	0	0	0	0	3	1	0	0	0	4	2	2
920	ASCC3	0	0	0	0	4	0	0	0	0	4	2	2
921	CCDC158	0	0	0	0	3	1	0	0	0	4	2	2
922	CFAP54	0	0	0	0	4	0	0	0	0	4	2	2
923	CIT	0	0	0	0	4	0	0	0	0	4	2	2
924	COL11A2	0	0	0	0	4	0	0	0	0	4	2	2
925	DNAH12	0	0	0	0	4	0	0	0	0	4	2	2
926	DSPP	0	0	0	1	3	0	0	0	0	4	2	2
927	EIF4G2	0	0	0	0	4	0	0	0	0	4	2	2
928	ERICH3	0	0	0	0	4	0	0	0	0	4	2	2
929	ITPR2	0	0	0	0	3	1	0	0	0	4	2	2
930	LVRN	0	0	0	0	4	0	0	0	0	4	2	2
931	MAGEC3	0	0	0	0	3	1	0	0	0	4	2	2
932	MAMLD1	0	0	0	0	4	0	0	0	0	4	2	2
933	MANSC4	0	0	0	0	4	0	0	0	0	4	2	2
934	PSG4	0	0	0	0	4	0	0	0	0	4	2	2
935	RMI1	0	0	0	0	4	0	0	0	0	4	2	2
936	SLC16A7	0	0	0	0	3	1	0	0	0	4	2	2
937	TGM3	0	0	0	0	4	0	0	0	0	4	2	2
938	TRIP11	0	0	0	0	4	0	0	0	0	4	2	2
939	UACA	0	0	0	0	4	0	0	0	0	4	2	2
940	ZAN	0	0	0	0	4	0	0	0	0	4	2	2
941	ZNF451	0	0	0	0	4	0	0	0	0	4	2	2
942	ZNF471	0	0	0	0	3	1	0	0	0	4	2	2
943	A2M	0	0	0	0	3	0	0	0	0	3	2	2
944	ABCG1	0	0	0	0	3	0	0	0	0	3	2	2
945	ACRC	0	0	0	0	3	0	0	0	0	3	2	2
946	ADAMTS8	1	0	0	0	2	0	0	0	0	3	2	2
947	ADD2	0	0	0	0	3	0	0	0	0	3	2	2
948	ADGRL3	0	0	0	0	3	0	0	0	0	3	2	2
949	AKNA	0	0	0	0	2	1	0	0	0	3	2	2
950	ANKAR	0	0	0	0	2	1	0	0	0	3	2	2
951	ANKHD1-EIF4EBP3	0	0	0	0	3	0	0	0	0	3	2	2
952	ANKRD30B	0	1	0	0	2	0	0	0	0	3	2	2
953	ANKS1B	0	0	0	0	3	0	0	0	0	3	2	2
954	ANO3	0	0	0	0	3	0	0	0	0	3	2	2
955	ARHGAP42	0	0	0	0	3	0	0	0	0	3	2	2
956	AXDND1	0	0	0	0	2	1	0	0	0	3	2	2
957	AXIN2	1	1	0	0	1	0	0	0	0	3	2	2
958	BANK1	0	0	0	0	3	0	0	0	0	3	2	2
959	BDP1	0	0	0	0	3	0	0	0	0	3	2	2
960	BRDT	0	0	0	0	2	1	0	0	0	3	2	2
961	BTN2A2	0	0	0	0	3	0	0	0	0	3	2	2
962	C10orf90	0	0	0	0	3	0	0	0	0	3	2	2
963	C2orf71	0	0	0	0	3	0	0	0	0	3	2	2
964	CACNA1G	0	0	0	0	3	0	0	0	0	3	2	2
965	CASS4	0	0	0	0	3	0	0	0	0	3	2	2
966	CBLB	0	0	0	0	3	0	0	0	0	3	2	2
967	CCDC174	0	0	0	0	3	0	0	0	0	3	2	2
968	CCDC37	0	0	1	0	2	0	0	0	0	3	2	2
969	CD109	0	0	0	0	3	0	0	0	0	3	2	2
970	CDH11	0	0	0	0	3	0	0	0	0	3	2	2
971	CDK13	0	0	0	0	3	0	0	0	0	3	2	2
972	CFTR	0	0	0	0	1	2	0	0	0	3	2	2
973	CLCA4	0	0	0	0	3	0	0	0	0	3	2	2
974	CLIP4	0	0	0	0	3	0	0	0	0	3	2	2
975	CLUL1	0	0	0	0	3	0	0	0	0	3	2	2
976	COL19A1	0	0	0	0	2	1	0	0	0	3	2	2
977	COL4A5	0	0	0	0	1	1	0	1	0	3	2	2
978	CP	0	0	0	0	3	0	0	0	0	3	2	2
979	CPXCR1	0	0	0	0	3	0	0	0	0	3	2	2
980	CSPG4	1	0	0	0	2	0	0	0	0	3	2	2
981	CSPP1	0	0	0	0	2	0	0	1	0	3	2	2
982	CUL9	0	0	0	0	2	1	0	0	0	3	2	2
983	DBF4	0	0	0	0	3	0	0	0	0	3	2	2
984	DIS3	0	0	0	0	3	0	0	0	0	3	2	2
985	DLG3	0	0	0	0	3	0	0	0	0	3	2	2
986	DNAH6	1	0	0	0	2	0	0	0	0	3	2	2
987	DOPEY2	0	0	0	0	3	0	0	0	0	3	2	2
988	DSC1	0	0	0	0	2	1	0	0	0	3	2	2
989	EFHB	0	0	0	0	2	1	0	0	0	3	2	2
990	EP400	0	0	0	0	2	1	0	0	0	3	2	2
991	EPB41L4B	0	0	0	0	2	1	0	0	0	3	2	2
992	ERMP1	0	0	0	0	2	0	0	1	0	3	2	2
993	ERN2	0	0	0	0	3	0	0	0	0	3	2	2
994	FCHO1	0	0	0	0	3	0	0	0	0	3	2	2
995	FCN1	0	0	0	0	3	0	0	0	0	3	2	2
996	FLRT2	0	0	0	0	2	1	0	0	0	3	2	2
997	FRMD7	0	0	0	0	2	1	0	0	0	3	2	2
998	GAB3	0	0	0	0	3	0	0	0	0	3	2	2
999	GCN1L1	0	0	0	0	3	0	0	0	0	3	2	2
1000	GRIA1	0	0	0	0	3	0	0	0	0	3	2	2
1001	GRID2	0	0	0	0	3	0	0	0	0	3	2	2
1002	GUCY1A2	0	0	0	0	3	0	0	0	0	3	2	2
1003	HERC1	0	0	0	0	2	1	0	0	0	3	2	2
1004	HS3ST3B1	0	0	0	0	3	0	0	0	0	3	2	2
1005	HTR1A	0	0	0	0	3	0	0	0	0	3	2	2
1006	HUWE1	0	0	0	0	2	1	0	0	0	3	2	2
1007	IL1RAPL1	0	0	0	0	3	0	0	0	0	3	2	2
1008	IRGC	0	0	0	0	3	0	0	0	0	3	2	2
1009	ITGAX	0	0	0	0	3	0	0	0	0	3	2	2
1010	ITPR1	0	0	0	0	3	0	0	0	0	3	2	2
1011	JAK2	0	0	0	0	3	0	0	0	0	3	2	2
1012	JMJD1C	0	0	0	0	3	0	0	0	0	3	2	2
1013	KCNU1	0	0	0	0	3	0	0	0	0	3	2	2
1014	KIAA0226L	0	0	0	0	3	0	0	0	0	3	2	2
1015	KIAA0368	0	0	0	0	2	1	0	0	0	3	2	2
1016	KIAA0825	0	0	0	0	3	0	0	0	0	3	2	2
1017	KIAA0922	0	0	0	0	2	1	0	0	0	3	2	2
1018	KIAA2018	0	0	0	0	3	0	0	0	0	3	2	2
1019	KIF13A	0	0	0	0	2	1	0	0	0	3	2	2
1020	KIF9	0	0	0	0	2	1	0	0	0	3	2	2
1021	KLHL14	0	0	0	0	2	1	0	0	0	3	2	2
1022	KLHL29	0	0	0	0	3	0	0	0	0	3	2	2
1023	KPRP	0	0	0	0	3	0	0	0	0	3	2	2
1024	LCOR	0	1	0	0	2	0	0	0	0	3	2	2
1025	LRRC1	1	0	0	0	1	1	0	0	0	3	2	2
1026	LRRC31	0	0	0	0	3	0	0	0	0	3	2	2
1027	LRRC7	0	0	0	0	2	0	0	1	0	3	2	2
1028	MAP3K5	0	0	0	0	3	0	0	0	0	3	2	2
1029	MAP7D3	0	0	0	0	3	0	0	0	0	3	2	2
1030	MDGA2	1	0	0	0	2	0	0	0	0	3	2	2
1031	MED12L	0	0	0	0	3	0	0	0	0	3	2	2
1032	MICALCL	0	0	0	0	3	0	0	0	0	3	2	2
1033	MITF	0	0	0	0	2	1	0	0	0	3	2	2
1034	MTTP	0	0	0	0	1	1	0	1	0	3	2	2
1035	MYH1	0	0	0	0	3	0	0	0	0	3	2	2
1036	NCAPG2	0	0	0	0	3	0	0	0	0	3	2	2
1037	NLRC5	0	0	0	0	2	0	0	1	0	3	2	2
1038	NLRP3	0	0	0	0	3	0	0	0	0	3	2	2
1039	NLRP5	0	0	0	0	3	0	0	0	0	3	2	2
1040	NME8	0	0	0	0	1	2	0	0	0	3	2	2
1041	OGDH	0	1	0	0	2	0	0	0	0	3	2	2
1042	OR13G1	0	0	0	0	3	0	0	0	0	3	2	2
1043	PAX7	0	0	0	0	3	0	0	0	0	3	2	2
1044	PCDHAC1	0	0	0	0	3	0	0	0	0	3	2	2
1045	PCDHB5	0	0	0	0	3	0	0	0	0	3	2	2
1046	PCDHGA5	0	0	0	0	3	0	0	0	0	3	2	2
1047	PCDHGB1	0	0	0	0	3	0	0	0	0	3	2	2
1048	PDE5A	0	0	0	0	1	1	0	1	0	3	2	2
1049	PDHA2	0	0	0	0	3	0	0	0	0	3	2	2
1050	PHIP	0	0	0	0	2	1	0	0	0	3	2	2
1051	PIK3R6	0	0	0	0	3	0	0	0	0	3	2	2
1052	PKD2	0	0	0	0	3	0	0	0	0	3	2	2
1053	PKD2L2	0	0	0	0	3	0	0	0	0	3	2	2
1054	PLEKHD1	0	0	0	0	3	0	0	0	0	3	2	2
1055	PLXNC1	0	0	0	0	3	0	0	0	0	3	2	2
1056	PPP4R4	0	0	0	0	2	0	0	1	0	3	2	2
1057	PRKDC	0	0	0	0	1	2	0	0	0	3	2	2
1058	PTPRD	0	0	0	0	3	0	0	0	0	3	2	2
1059	RANBP2	0	0	0	0	2	1	0	0	0	3	2	2
1060	RNF168	1	0	0	0	2	0	0	0	0	3	2	2
1061	ROCK1	0	0	0	0	3	0	0	0	0	3	2	2
1062	ROR1	0	0	0	0	3	0	0	0	0	3	2	2
1063	RSPH4A	0	0	0	0	3	0	0	0	0	3	2	2
1064	RXFP2	0	0	0	0	2	1	0	0	0	3	2	2
1065	SAFB2	0	0	0	0	3	0	0	0	0	3	2	2
1066	SBNO2	0	0	0	0	3	0	0	0	0	3	2	2
1067	SENP1	0	0	0	0	3	0	0	0	0	3	2	2
1068	SETBP1	0	0	0	0	3	0	0	0	0	3	2	2
1069	SLC12A5	0	0	0	0	2	0	0	1	0	3	2	2
1070	SLC24A3	0	0	0	0	3	0	0	0	0	3	2	2
1071	SLC35G2	0	0	0	0	3	0	0	0	0	3	2	2
1072	SMAD3	0	0	0	0	3	0	0	0	0	3	2	2
1073	SPAG1	0	0	0	0	3	0	0	0	0	3	2	2
1074	SPEF2	0	0	0	0	2	1	0	0	0	3	2	2
1075	SPG7	0	0	0	0	3	0	0	0	0	3	2	2
1076	SRPK1	0	0	0	0	2	1	0	0	0	3	2	2
1077	STOX1	0	0	0	0	3	0	0	0	0	3	2	2
1078	SVOPL	0	0	0	0	3	0	0	0	0	3	2	2
1079	SYCP1	0	0	0	0	1	2	0	0	0	3	2	2
1080	SYNPO2	0	0	0	0	1	2	0	0	0	3	2	2
1081	SYTL5	0	0	0	0	3	0	0	0	0	3	2	2
1082	TANC1	0	0	0	0	2	1	0	0	0	3	2	2
1083	TANC2	0	0	0	0	3	0	0	0	0	3	2	2
1084	TAS2R50	0	0	0	0	3	0	0	0	0	3	2	2
1085	TBC1D4	0	0	0	0	3	0	0	0	0	3	2	2
1086	TBC1D9	1	0	0	0	2	0	0	0	0	3	2	2
1087	TBCD	0	0	0	0	2	1	0	0	0	3	2	2
1088	TESPA1	0	0	0	0	3	0	0	0	0	3	2	2
1089	TEX37	0	0	0	0	3	0	0	0	0	3	2	2
1090	TMEM67	0	0	0	0	2	1	0	0	0	3	2	2
1091	TNPO1	0	0	0	0	3	0	0	0	0	3	2	2
1092	TPR	1	0	0	0	2	0	0	0	0	3	2	2
1093	TRAPPC8	1	0	0	0	2	0	0	0	0	3	2	2
1094	TRPM2	0	0	0	0	3	0	0	0	0	3	2	2
1095	UBR2	0	0	0	0	3	0	0	0	0	3	2	2
1096	UBR4	0	0	0	0	2	1	0	0	0	3	2	2
1097	UNC13A	0	0	0	0	3	0	0	0	0	3	2	2
1098	UNC5A	1	0	0	0	2	0	0	0	0	3	2	2
1099	VAV3	0	0	0	0	3	0	0	0	0	3	2	2
1100	VPS13D	0	0	0	0	3	0	0	0	0	3	2	2
1101	WBP11	0	0	0	0	3	0	0	0	0	3	2	2
1102	WDR35	0	0	0	0	3	0	0	0	0	3	2	2
1103	ZBP1	0	0	0	0	3	0	0	0	0	3	2	2
1104	ZDHHC7	0	0	0	0	1	2	0	0	0	3	2	2
1105	ZGRF1	0	0	0	0	3	0	0	0	0	3	2	2
1106	ZIM2	0	0	0	0	3	0	0	0	0	3	2	2
1107	ZNF180	0	0	0	0	3	0	0	0	0	3	2	2
1108	ZNF235	0	0	0	0	3	0	0	0	0	3	2	2
1109	ZNF479	0	0	0	0	3	0	0	0	0	3	2	2
1110	ZNF600	0	0	0	0	3	0	0	0	0	3	2	2
1111	ZNF618	0	0	0	0	2	1	0	0	0	3	2	2
1112	ZSCAN2	0	0	0	0	3	0	0	0	0	3	2	2
1113	ZZZ3	0	0	0	0	3	0	0	0	0	3	2	2
1114	A2ML1	0	0	0	0	2	0	0	0	0	2	2	2
1115	ABCA3	0	0	0	0	2	0	0	0	0	2	2	2
1116	ABCB1	0	0	0	0	2	0	0	0	0	2	2	2
1117	ABCB8	0	0	0	0	2	0	0	0	0	2	2	2
1118	ABCC11	0	0	0	0	2	0	0	0	0	2	2	2
1119	ABCC5	0	0	0	0	2	0	0	0	0	2	2	2
1120	ABCC6	0	0	0	0	1	1	0	0	0	2	2	2
1121	ABCC9	0	0	0	0	2	0	0	0	0	2	2	2
1122	ABCG8	0	0	0	0	2	0	0	0	0	2	2	2
1123	ABL1	0	0	0	0	2	0	0	0	0	2	2	2
1124	ACKR4	0	0	0	0	2	0	0	0	0	2	2	2
1125	ACOX1	0	0	0	0	2	0	0	0	0	2	2	2
1126	ACSBG1	0	0	0	0	2	0	0	0	0	2	2	2
1127	ACSBG2	0	0	0	0	2	0	0	0	0	2	2	2
1128	ACSM2B	0	0	0	0	1	1	0	0	0	2	2	2
1129	ACSS2	0	0	0	0	2	0	0	0	0	2	2	2
1130	ACTA1	0	0	0	0	2	0	0	0	0	2	2	2
1131	ACTBL2	0	0	0	0	2	0	0	0	0	2	2	2
1132	ACTL7B	0	0	0	0	2	0	0	0	0	2	2	2
1133	ACTL8	0	0	0	0	2	0	0	0	0	2	2	2
1134	ACTRT1	0	0	0	0	2	0	0	0	0	2	2	2
1135	ADAM19	0	0	0	0	2	0	0	0	0	2	2	2
1136	ADAM2	0	0	0	0	2	0	0	0	0	2	2	2
1137	ADAMTS13	0	0	0	0	2	0	0	0	0	2	2	2
1138	ADAMTS15	0	0	0	0	2	0	0	0	0	2	2	2
1139	ADAMTS19	0	0	0	0	2	0	0	0	0	2	2	2
1140	ADAMTS20	0	0	0	0	2	0	0	0	0	2	2	2
1141	ADAMTS7	0	0	0	0	2	0	0	0	0	2	2	2
1142	ADAMTS9	0	0	0	0	1	1	0	0	0	2	2	2
1143	ADAMTSL2	0	1	0	0	0	1	0	0	0	2	2	2
1144	ADAP2	0	0	0	0	2	0	0	0	0	2	2	2
1145	ADAR	0	0	0	0	1	1	0	0	0	2	2	2
1146	ADCY1	0	0	0	0	2	0	0	0	0	2	2	2
1147	ADCY5	0	1	0	0	1	0	0	0	0	2	2	2
1148	ADD3	0	0	0	0	1	1	0	0	0	2	2	2
1149	ADGRA1	0	0	0	0	2	0	0	0	0	2	2	2
1150	ADGRA3	0	0	0	0	1	1	0	0	0	2	2	2
1151	ADGRB3	0	0	0	0	1	1	0	0	0	2	2	2
1152	ADGRF5	0	0	0	0	2	0	0	0	0	2	2	2
1153	ADGRG2	0	0	0	0	2	0	0	0	0	2	2	2
1154	ADRBK1	0	0	1	0	1	0	0	0	0	2	2	2
1155	ADRBK2	0	0	0	0	2	0	0	0	0	2	2	2
1156	AEBP1	0	0	0	0	2	0	0	0	0	2	2	2
1157	AFF2	0	0	0	0	2	0	0	0	0	2	2	2
1158	AFF3	0	0	0	0	2	0	0	0	0	2	2	2
1159	AGAP1	2	0	0	0	0	0	0	0	0	2	2	2
1160	AGBL1	0	0	0	0	2	0	0	0	0	2	2	2
1161	AGBL4	0	0	0	0	2	0	0	0	0	2	2	2
1162	AGBL5	0	0	0	0	2	0	0	0	0	2	2	2
1163	AGL	0	0	0	0	1	1	0	0	0	2	2	2
1164	AGO1	0	0	0	0	2	0	0	0	0	2	2	2
1165	AGRN	0	0	0	0	2	0	0	0	0	2	2	2
1166	AGTPBP1	0	0	0	0	2	0	0	0	0	2	2	2
1167	AGTR2	0	0	0	0	2	0	0	0	0	2	2	2
1168	AHNAK	0	0	0	0	2	0	0	0	0	2	2	2
1169	AIM1	0	0	0	0	1	1	0	0	0	2	2	2
1170	AK5	0	0	0	0	2	0	0	0	0	2	2	2
1171	AKAP11	0	0	0	0	2	0	0	0	0	2	2	2
1172	AKAP12	0	0	0	0	2	0	0	0	0	2	2	2
1173	AKR1B1	0	0	0	0	2	0	0	0	0	2	2	2
1174	AKT3	0	0	0	0	2	0	0	0	0	2	2	2
1175	ALDH16A1	0	0	0	0	2	0	0	0	0	2	2	2
1176	ALDH1A3	1	0	0	0	1	0	0	0	0	2	2	2
1177	ALDH1L1	0	0	0	0	1	0	0	1	0	2	2	2
1178	ALDH8A1	0	0	0	0	2	0	0	0	0	2	2	2
1179	ALG10B	0	0	0	0	2	0	0	0	0	2	2	2
1180	ALG8	0	0	0	0	2	0	0	0	0	2	2	2
1181	ALLC	0	0	0	0	1	1	0	0	0	2	2	2
1182	ALOX5	0	0	0	0	2	0	0	0	0	2	2	2
1183	ALPK2	1	0	0	0	1	0	0	0	0	2	2	2
1184	ALS2CR11	0	0	0	0	2	0	0	0	0	2	2	2
1185	AMBN	0	0	0	0	2	0	0	0	0	2	2	2
1186	AMER2	0	0	0	0	2	0	0	0	0	2	2	2
1187	AMZ1	0	0	0	0	2	0	0	0	0	2	2	2
1188	ANKLE1	0	0	0	0	2	0	0	0	0	2	2	2
1189	ANKRD18A	0	0	0	0	2	0	0	0	0	2	2	2
1190	ANKRD26	0	0	0	0	2	0	0	0	0	2	2	2
1191	ANKRD33	0	0	0	0	2	0	0	0	0	2	2	2
1192	ANKRD46	0	0	0	0	1	1	0	0	0	2	2	2
1193	ANKRD6	0	0	0	0	2	0	0	0	0	2	2	2
1194	ANKS3	0	0	0	0	2	0	0	0	0	2	2	2
1195	ANTXR1	0	0	0	0	2	0	0	0	0	2	2	2
1196	ANXA11	0	0	0	0	2	0	0	0	0	2	2	2
1197	AP2A1	0	0	0	0	2	0	0	0	0	2	2	2
1198	AP3M2	0	0	0	0	2	0	0	0	0	2	2	2
1199	APBA1	0	0	0	0	1	1	0	0	0	2	2	2
1200	APLNR	0	0	0	0	2	0	0	0	0	2	2	2
1201	APMAP	1	0	0	0	0	0	0	0	1	2	2	2
1202	APOL5	0	0	0	0	2	0	0	0	0	2	2	2
1203	AR	0	0	0	0	1	0	0	1	0	2	2	2
1204	ARAF	1	0	0	0	1	0	0	0	0	2	2	2
1205	ARFGEF3	0	0	0	0	2	0	0	0	0	2	2	2
1206	ARHGAP15	0	0	0	0	2	0	0	0	0	2	2	2
1207	ARHGAP20	0	0	0	0	2	0	0	0	0	2	2	2
1208	ARHGAP23	0	0	0	0	2	0	0	0	0	2	2	2
1209	ARHGAP26	0	0	0	0	1	1	0	0	0	2	2	2
1210	ARHGAP28	0	0	0	0	2	0	0	0	0	2	2	2
1211	ARHGAP31	0	0	0	0	2	0	0	0	0	2	2	2
1212	ARHGAP32	0	0	0	0	2	0	0	0	0	2	2	2
1213	ARHGAP35	0	0	0	0	2	0	0	0	0	2	2	2
1214	ARHGAP39	0	0	0	0	2	0	0	0	0	2	2	2
1215	ARHGEF17	0	0	0	0	2	0	0	0	0	2	2	2
1216	ARID2	1	0	0	0	1	0	0	0	0	2	2	2
1217	ARMC2	0	0	0	0	2	0	0	0	0	2	2	2
1218	ARRDC3	0	1	0	0	1	0	0	0	0	2	2	2
1219	ARSJ	0	0	0	0	2	0	0	0	0	2	2	2
1220	ASB18	0	0	0	0	2	0	0	0	0	2	2	2
1221	ASIC5	0	0	0	0	2	0	0	0	0	2	2	2
1222	ASUN	0	0	0	0	2	0	0	0	0	2	2	2
1223	ASXL2	0	0	0	0	0	1	0	0	1	2	2	2
1224	ASXL3	0	0	0	0	2	0	0	0	0	2	2	2
1225	ATAD2B	0	0	0	0	2	0	0	0	0	2	2	2
1226	ATF7IP	0	0	0	0	1	1	0	0	0	2	2	2
1227	ATG4C	0	0	0	0	2	0	0	0	0	2	2	2
1228	ATG9B	1	0	0	0	1	0	0	0	0	2	2	2
1229	ATN1	0	0	0	0	2	0	0	0	0	2	2	2
1230	ATP11A	0	0	0	0	2	0	0	0	0	2	2	2
1231	ATP1A2	0	0	0	0	2	0	0	0	0	2	2	2
1232	ATP2C2	0	0	0	0	2	0	0	0	0	2	2	2
1233	ATP6V0A4	0	0	0	0	2	0	0	0	0	2	2	2
1234	ATP8B3	0	0	0	0	2	0	0	0	0	2	2	2
1235	ATP8B4	0	0	0	0	2	0	0	0	0	2	2	2
1236	ATP9B	0	1	0	0	1	0	0	0	0	2	2	2
1237	ATR	1	0	0	0	0	1	0	0	0	2	2	2
1238	ATRX	1	0	0	0	0	1	0	0	0	2	2	2
1239	ATXN7L1	0	1	0	0	1	0	0	0	0	2	2	2
1240	AURKC	0	0	0	0	2	0	0	0	0	2	2	2
1241	AXIN1	0	0	0	0	2	0	0	0	0	2	2	2
1242	B3GALT1	0	0	0	0	2	0	0	0	0	2	2	2
1243	B3GNT2	0	0	0	0	2	0	0	0	0	2	2	2
1244	BACE2	0	0	0	0	2	0	0	0	0	2	2	2
1245	BANP	0	0	0	0	2	0	0	0	0	2	2	2
1246	BARD1	0	0	0	0	1	1	0	0	0	2	2	2
1247	BAZ1B	0	0	0	0	1	1	0	0	0	2	2	2
1248	BBS2	0	0	0	0	2	0	0	0	0	2	2	2
1249	BCHE	0	0	0	0	2	0	0	0	0	2	2	2
1250	BFSP2	0	0	0	0	2	0	0	0	0	2	2	2
1251	BMP3	0	0	0	0	2	0	0	0	0	2	2	2
1252	BMP7	0	0	0	0	2	0	0	0	0	2	2	2
1253	BMPER	0	0	0	0	2	0	0	0	0	2	2	2
1254	BMPR2	0	0	0	0	2	0	0	0	0	2	2	2
1255	BNC1	0	0	0	0	2	0	0	0	0	2	2	2
1256	BNIP1	0	0	0	0	2	0	0	0	0	2	2	2
1257	BORA	0	0	0	0	2	0	0	0	0	2	2	2
1258	BPIFA2	0	0	0	0	2	0	0	0	0	2	2	2
1259	BPIFB1	0	0	0	0	2	0	0	0	0	2	2	2
1260	BPIFB6	0	0	0	0	2	0	0	0	0	2	2	2
1261	BPTF	0	1	0	0	1	0	0	0	0	2	2	2
1262	BRAP	0	0	0	0	2	0	0	0	0	2	2	2
1263	BRINP1	0	0	0	0	2	0	0	0	0	2	2	2
1264	BRINP2	0	0	0	0	2	0	0	0	0	2	2	2
1265	BRPF3	0	0	0	0	2	0	0	0	0	2	2	2
1266	BTN2A1	0	0	0	0	0	1	0	1	0	2	2	2
1267	C10orf71	0	0	0	0	2	0	0	0	0	2	2	2
1268	C12orf54	0	0	0	0	2	0	0	0	0	2	2	2
1269	C19orf57	0	0	0	0	2	0	0	0	0	2	2	2
1270	C1R	0	0	0	0	2	0	0	0	0	2	2	2
1271	C1RL	0	0	0	0	1	1	0	0	0	2	2	2
1272	C20orf173	0	0	0	0	2	0	0	0	0	2	2	2
1273	C20orf194	0	0	0	0	2	0	0	0	0	2	2	2
1274	C3	0	0	0	0	2	0	0	0	0	2	2	2
1275	C3orf20	0	0	0	0	2	0	0	0	0	2	2	2
1276	C3orf67	0	0	0	0	2	0	0	0	0	2	2	2
1277	C4orf50	0	0	0	0	2	0	0	0	0	2	2	2
1278	C5	0	0	0	0	0	1	0	1	0	2	2	2
1279	C6orf165	0	0	0	0	2	0	0	0	0	2	2	2
1280	C7orf55-LUC7L2	0	0	0	0	2	0	0	0	0	2	2	2
1281	C9	0	0	0	0	2	0	0	0	0	2	2	2
1282	C9orf171	0	0	0	0	2	0	0	0	0	2	2	2
1283	CABYR	0	0	0	0	2	0	0	0	0	2	2	2
1284	CACNA1A	0	0	0	0	2	0	0	0	0	2	2	2
1285	CACNA1B	0	0	0	0	2	0	0	0	0	2	2	2
1286	CACNA1D	0	0	0	0	2	0	0	0	0	2	2	2
1287	CACNA1I	0	0	0	0	2	0	0	0	0	2	2	2
1288	CACNA2D1	0	0	0	0	2	0	0	0	0	2	2	2
1289	CACNB2	0	0	0	0	2	0	0	0	0	2	2	2
1290	CAMK2G	0	0	0	0	2	0	0	0	0	2	2	2
1291	CAMKV	0	0	0	0	2	0	0	0	0	2	2	2
1292	CAMLG	0	0	0	0	1	1	0	0	0	2	2	2
1293	CAND2	0	0	0	0	2	0	0	0	0	2	2	2
1294	CARD6	0	0	0	0	2	0	0	0	0	2	2	2
1295	CASC1	0	0	0	0	1	0	0	1	0	2	2	2
1296	CASP5	0	0	0	0	2	0	0	0	0	2	2	2
1297	CATSPERG	0	0	0	0	2	0	0	0	0	2	2	2
1298	CBFA2T2	0	0	0	0	2	0	0	0	0	2	2	2
1299	CC2D1A	0	0	0	0	2	0	0	0	0	2	2	2
1300	CCDC120	0	0	0	0	2	0	0	0	0	2	2	2
1301	CCDC132	0	0	0	0	1	1	0	0	0	2	2	2
1302	CCDC40	0	1	0	0	1	0	0	0	0	2	2	2
1303	CCDC74B	0	0	0	0	2	0	0	0	0	2	2	2
1304	CCDC79	0	0	0	0	1	0	0	1	0	2	2	2
1305	CCDC88A	0	0	0	0	1	1	0	0	0	2	2	2
1306	CCDC88B	0	0	0	0	2	0	0	0	0	2	2	2
1307	CCL13	0	1	0	0	1	0	0	0	0	2	2	2
1308	CCSER1	0	0	0	0	1	1	0	0	0	2	2	2
1309	CCSER2	0	0	0	0	2	0	0	0	0	2	2	2
1310	CD177	0	0	0	0	2	0	0	0	0	2	2	2
1311	CD180	0	0	0	0	1	1	0	0	0	2	2	2
1312	CD1E	0	0	0	0	2	0	0	0	0	2	2	2
1313	CD300LB	0	0	0	0	2	0	0	0	0	2	2	2
1314	CDC40	0	0	0	0	2	0	0	0	0	2	2	2
1315	CDH12	0	0	0	0	1	1	0	0	0	2	2	2
1316	CDH18	0	0	0	0	1	1	0	0	0	2	2	2
1317	CDH22	0	0	0	0	2	0	0	0	0	2	2	2
1318	CDH4	0	0	0	0	2	0	0	0	0	2	2	2
1319	CDHR2	0	1	0	0	1	0	0	0	0	2	2	2
1320	CDK15	1	0	0	0	1	0	0	0	0	2	2	2
1321	CDK20	0	0	0	0	2	0	0	0	0	2	2	2
1322	CDK5RAP1	0	0	0	0	2	0	0	0	0	2	2	2
1323	CDK5RAP2	0	0	0	0	2	0	0	0	0	2	2	2
1324	CDKL1	0	0	0	0	2	0	0	0	0	2	2	2
1325	CDRT1	1	0	0	0	1	0	0	0	0	2	2	2
1326	CEACAM18	0	0	0	0	2	0	0	0	0	2	2	2
1327	CEACAM5	0	0	0	0	2	0	0	0	0	2	2	2
1328	CEACAM6	0	2	0	0	0	0	0	0	0	2	2	2
1329	CEBPE	1	0	0	0	1	0	0	0	0	2	2	2
1330	CECR2	0	0	0	0	1	1	0	0	0	2	2	2
1331	CELF2	0	0	0	0	2	0	0	0	0	2	2	2
1332	CEP126	0	0	0	0	2	0	0	0	0	2	2	2
1333	CEP135	0	0	0	0	2	0	0	0	0	2	2	2
1334	CEP162	0	0	0	0	1	1	0	0	0	2	2	2
1335	CEP295	1	0	0	0	1	0	0	0	0	2	2	2
1336	CEP55	0	0	0	0	2	0	0	0	0	2	2	2
1337	CEP68	0	0	0	0	2	0	0	0	0	2	2	2
1338	CEP70	0	0	0	0	2	0	0	0	0	2	2	2
1339	CEP83	0	1	0	0	0	1	0	0	0	2	2	2
1340	CETP	0	0	0	0	2	0	0	0	0	2	2	2
1341	CFAP70	0	0	0	0	1	1	0	0	0	2	2	2
1342	CGGBP1	0	0	0	0	2	0	0	0	0	2	2	2
1343	CHAT	0	0	0	0	2	0	0	0	0	2	2	2
1344	CHD2	0	0	0	0	2	0	0	0	0	2	2	2
1345	CHD9	0	0	0	0	1	1	0	0	0	2	2	2
1346	CHFR	1	0	0	0	1	0	0	0	0	2	2	2
1347	CHRD	0	0	0	0	2	0	0	0	0	2	2	2
1348	CHRM2	0	0	0	0	2	0	0	0	0	2	2	2
1349	CIITA	0	0	0	0	2	0	0	0	0	2	2	2
1350	CILP2	0	0	0	0	2	0	0	0	0	2	2	2
1351	CIRH1A	0	0	0	0	1	0	0	1	0	2	2	2
1352	CLASRP	0	0	0	0	2	0	0	0	0	2	2	2
1353	CLSTN1	0	0	0	0	1	1	0	0	0	2	2	2
1354	CLTCL1	0	0	0	0	2	0	0	0	0	2	2	2
1355	CMKLR1	0	0	0	0	2	0	0	0	0	2	2	2
1356	CNGA3	0	0	0	0	2	0	0	0	0	2	2	2
1357	CNKSR2	0	0	0	0	2	0	0	0	0	2	2	2
1358	CNOT11	0	0	0	0	2	0	0	0	0	2	2	2
1359	CNST	0	0	0	0	2	0	0	0	0	2	2	2
1360	CNTFR	0	0	0	0	2	0	0	0	0	2	2	2
1361	CNTN4	0	0	0	0	1	1	0	0	0	2	2	2
1362	CNTNAP5	0	0	0	0	2	0	0	0	0	2	2	2
1363	CNTRL	0	0	0	0	2	0	0	0	0	2	2	2
1364	COG1	0	0	0	0	2	0	0	0	0	2	2	2
1365	COL14A1	0	0	1	0	1	0	0	0	0	2	2	2
1366	COL24A1	0	0	0	0	2	0	0	0	0	2	2	2
1367	COL25A1	0	0	0	0	2	0	0	0	0	2	2	2
1368	COL2A1	0	0	0	0	2	0	0	0	0	2	2	2
1369	COL4A4	0	0	0	0	2	0	0	0	0	2	2	2
1370	COL6A2	0	0	0	0	2	0	0	0	0	2	2	2
1371	COQ2	0	0	0	0	2	0	0	0	0	2	2	2
1372	CORIN	0	0	0	0	1	0	0	1	0	2	2	2
1373	CORO2B	0	0	0	0	2	0	0	0	0	2	2	2
1374	CPAMD8	0	0	0	0	2	0	0	0	0	2	2	2
1375	CPD	0	0	0	0	2	0	0	0	0	2	2	2
1376	CPNE6	0	0	0	0	2	0	0	0	0	2	2	2
1377	CPQ	0	0	0	0	2	0	0	0	0	2	2	2
1378	CPT1C	0	0	0	0	2	0	0	0	0	2	2	2
1379	CR1	0	0	0	1	1	0	0	0	0	2	2	2
1380	CR2	0	0	0	0	2	0	0	0	0	2	2	2
1381	CRB1	0	0	0	0	2	0	0	0	0	2	2	2
1382	CREB5	0	0	0	0	2	0	0	0	0	2	2	2
1383	CRISPLD1	0	0	0	0	1	1	0	0	0	2	2	2
1384	CRY2	0	0	0	0	2	0	0	0	0	2	2	2
1385	CRYGC	0	0	0	0	2	0	0	0	0	2	2	2
1386	CRYL1	0	0	0	0	2	0	0	0	0	2	2	2
1387	CSAD	0	0	0	0	2	0	0	0	0	2	2	2
1388	CSF1R	0	0	0	0	2	0	0	0	0	2	2	2
1389	CSGALNACT2	0	0	0	0	2	0	0	0	0	2	2	2
1390	CSK	0	0	0	0	1	1	0	0	0	2	2	2
1391	CSPG5	0	0	0	0	2	0	0	0	0	2	2	2
1392	CSRNP2	0	0	0	0	2	0	0	0	0	2	2	2
1393	CSTF2T	0	0	0	0	1	1	0	0	0	2	2	2
1394	CTDSPL	0	0	0	0	2	0	0	0	0	2	2	2
1395	CTNND1	0	0	0	0	0	2	0	0	0	2	2	2
1396	CTSC	0	0	0	0	1	1	0	0	0	2	2	2
1397	CTTNBP2NL	0	0	0	0	2	0	0	0	0	2	2	2
1398	CUL3	0	0	0	0	1	1	0	0	0	2	2	2
1399	CWC27	0	1	0	0	1	0	0	0	0	2	2	2
1400	CWF19L1	0	0	0	0	2	0	0	0	0	2	2	2
1401	CWF19L2	0	0	0	0	1	1	0	0	0	2	2	2
1402	CYC1	0	1	0	0	1	0	0	0	0	2	2	2
1403	CYLC2	0	0	0	0	1	1	0	0	0	2	2	2
1404	CYP1A2	0	0	0	0	2	0	0	0	0	2	2	2
1405	CYP2A7	0	0	0	0	2	0	0	0	0	2	2	2
1406	CYP4B1	0	0	0	0	2	0	0	0	0	2	2	2
1407	CYP4F3	0	0	0	0	2	0	0	0	0	2	2	2
1408	CYP7A1	0	0	0	0	2	0	0	0	0	2	2	2
1409	D4S234E	0	1	0	0	1	0	0	0	0	2	2	2
1410	DAAM2	0	0	0	0	2	0	0	0	0	2	2	2
1411	DAB2	0	0	0	0	2	0	0	0	0	2	2	2
1412	DAB2IP	0	0	0	0	2	0	0	0	0	2	2	2
1413	DACH2	0	0	0	0	2	0	0	0	0	2	2	2
1414	DAGLA	0	0	0	0	2	0	0	0	0	2	2	2
1415	DAPP1	0	0	0	0	2	0	0	0	0	2	2	2
1416	DBF4B	0	0	0	0	2	0	0	0	0	2	2	2
1417	DCAF12	0	0	0	0	2	0	0	0	0	2	2	2
1418	DCAF12L1	0	0	0	0	2	0	0	0	0	2	2	2
1419	DCAF6	0	0	0	0	2	0	0	0	0	2	2	2
1420	DCAF8L1	0	0	0	0	2	0	0	0	0	2	2	2
1421	DCBLD1	0	0	0	0	2	0	0	0	0	2	2	2
1422	DCTN2	0	0	0	0	2	0	0	0	0	2	2	2
1423	DCX	0	0	0	0	2	0	0	0	0	2	2	2
1424	DDX10	0	0	0	0	2	0	0	0	0	2	2	2
1425	DDX19A	0	0	0	0	2	0	0	0	0	2	2	2
1426	DDX43	0	0	0	0	2	0	0	0	0	2	2	2
1427	DDX60	0	0	0	0	2	0	0	0	0	2	2	2
1428	DEPTOR	0	0	0	0	2	0	0	0	0	2	2	2
1429	DFNB31	0	0	0	0	2	0	0	0	0	2	2	2
1430	DHX37	0	0	0	0	1	0	0	1	0	2	2	2
1431	DHX9	0	0	0	0	2	0	0	0	0	2	2	2
1432	DIP2C	0	0	0	0	2	0	0	0	0	2	2	2
1433	DIRAS2	0	0	0	0	2	0	0	0	0	2	2	2
1434	DLC1	0	0	0	0	2	0	0	0	0	2	2	2
1435	DLGAP1	0	0	0	0	2	0	0	0	0	2	2	2
1436	DLGAP2	0	0	0	0	2	0	0	0	0	2	2	2
1437	DLGAP4	0	0	0	0	2	0	0	0	0	2	2	2
1438	DMP1	0	0	0	0	0	2	0	0	0	2	2	2
1439	DMRTB1	0	0	0	0	2	0	0	0	0	2	2	2
1440	DNAH3	0	0	0	0	2	0	0	0	0	2	2	2
1441	DNAH7	0	0	0	0	2	0	0	0	0	2	2	2
1442	DNAI1	0	0	0	0	2	0	0	0	0	2	2	2
1443	DNAI2	0	0	0	0	1	0	0	1	0	2	2	2
1444	DNAJC13	0	0	0	0	1	1	0	0	0	2	2	2
1445	DNM2	0	0	1	0	1	0	0	0	0	2	2	2
1446	DNTTIP2	0	0	0	0	2	0	0	0	0	2	2	2
1447	DOCK4	0	0	0	0	2	0	0	0	0	2	2	2
1448	DOCK8	0	0	0	0	2	0	0	0	0	2	2	2
1449	DOPEY1	0	0	0	0	2	0	0	0	0	2	2	2
1450	DPP3	0	1	0	0	1	0	0	0	0	2	2	2
1451	DPP8	0	0	0	0	2	0	0	0	0	2	2	2
1452	DPY19L4	0	0	0	0	1	1	0	0	0	2	2	2
1453	DSC3	0	0	0	0	1	1	0	0	0	2	2	2
1454	DSCAML1	0	0	0	0	2	0	0	0	0	2	2	2
1455	DSEL	0	0	0	0	2	0	0	0	0	2	2	2
1456	DSN1	0	0	0	0	1	1	0	0	0	2	2	2
1457	DUSP26	0	0	0	0	2	0	0	0	0	2	2	2
1458	DUSP6	0	0	0	0	2	0	0	0	0	2	2	2
1459	EBP	1	0	0	0	1	0	0	0	0	2	2	2
1460	EDC4	0	0	0	0	0	2	0	0	0	2	2	2
1461	EDIL3	0	0	0	0	2	0	0	0	0	2	2	2
1462	EEF1A2	0	0	0	0	2	0	0	0	0	2	2	2
1463	EEF2	0	0	0	0	2	0	0	0	0	2	2	2
1464	EFCAB5	0	0	0	0	2	0	0	0	0	2	2	2
1465	EFHC1	1	1	0	0	0	0	0	0	0	2	2	2
1466	EGFLAM	0	0	1	0	1	0	0	0	0	2	2	2
1467	EHD2	0	0	0	0	2	0	0	0	0	2	2	2
1468	EHD4	0	0	0	0	2	0	0	0	0	2	2	2
1469	EHMT2	0	0	0	0	2	0	0	0	0	2	2	2
1470	EIF4G1	0	0	0	0	2	0	0	0	0	2	2	2
1471	ELF4	0	0	0	0	2	0	0	0	0	2	2	2
1472	ELFN1	0	0	0	0	2	0	0	0	0	2	2	2
1473	ELMO1	0	0	0	0	1	0	0	1	0	2	2	2
1474	EP300	0	0	0	0	1	1	0	0	0	2	2	2
1475	EPB41L1	0	0	0	0	2	0	0	0	0	2	2	2
1476	EPB41L3	0	0	0	0	1	1	0	0	0	2	2	2
1477	EPHA1	0	0	0	0	1	1	0	0	0	2	2	2
1478	EPHB6	0	0	0	0	2	0	0	0	0	2	2	2
1479	EPPK1	0	0	0	0	2	0	0	0	0	2	2	2
1480	EPS15L1	0	0	0	0	2	0	0	0	0	2	2	2
1481	ERCC3	0	0	0	0	2	0	0	0	0	2	2	2
1482	ERLEC1	0	0	0	0	1	1	0	0	0	2	2	2
1483	ESM1	0	0	0	0	2	0	0	0	0	2	2	2
1484	ESR2	0	0	0	0	2	0	0	0	0	2	2	2
1485	ESYT3	0	0	0	0	2	0	0	0	0	2	2	2
1486	EVA1A	0	0	0	0	2	0	0	0	0	2	2	2
1487	EVC2	1	0	0	0	1	0	0	0	0	2	2	2
1488	EVPL	0	0	0	0	2	0	0	0	0	2	2	2
1489	EXOC3L1	0	0	0	0	2	0	0	0	0	2	2	2
1490	EXOSC10	0	0	0	0	1	1	0	0	0	2	2	2
1491	EXTL1	0	0	0	0	2	0	0	0	0	2	2	2
1492	F13B	0	0	0	0	2	0	0	0	0	2	2	2
1493	F2RL2	0	0	0	0	2	0	0	0	0	2	2	2
1494	FAM102A	0	0	0	0	2	0	0	0	0	2	2	2
1495	FAM102B	0	0	0	0	2	0	0	0	0	2	2	2
1496	FAM120A	0	0	0	0	2	0	0	0	0	2	2	2
1497	FAM120C	0	0	0	0	2	0	0	0	0	2	2	2
1498	FAM129C	0	0	0	0	2	0	0	0	0	2	2	2
1499	FAM135B	0	1	0	0	1	0	0	0	0	2	2	2
1500	FAM160B1	0	0	0	0	2	0	0	0	0	2	2	2
1501	FAM184A	0	0	0	0	2	0	0	0	0	2	2	2
1502	FAM186B	0	0	0	0	2	0	0	0	0	2	2	2
1503	FAM188A	0	1	0	0	1	0	0	0	0	2	2	2
1504	FAM214B	0	0	0	0	2	0	0	0	0	2	2	2
1505	FAM21A	0	0	0	0	1	1	0	0	0	2	2	2
1506	FAM21C	0	0	0	0	2	0	0	0	0	2	2	2
1507	FAM26F	0	0	0	0	1	1	0	0	0	2	2	2
1508	FAM46C	0	0	0	0	2	0	0	0	0	2	2	2
1509	FAM46D	0	0	0	0	2	0	0	0	0	2	2	2
1510	FAM47A	0	0	0	0	2	0	0	0	0	2	2	2
1511	FAM47C	0	0	0	0	2	0	0	0	0	2	2	2
1512	FAM47E-STBD1	0	0	0	0	2	0	0	0	0	2	2	2
1513	FAM49A	0	0	0	0	2	0	0	0	0	2	2	2
1514	FAM63A	0	0	0	0	2	0	0	0	0	2	2	2
1515	FAM65C	0	0	0	0	2	0	0	0	0	2	2	2
1516	FAM71B	1	0	0	0	0	1	0	0	0	2	2	2
1517	FAM81B	0	0	0	0	1	1	0	0	0	2	2	2
1518	FAM83C	0	0	0	0	2	0	0	0	0	2	2	2
1519	FAM83H	0	0	0	0	2	0	0	0	0	2	2	2
1520	FAM9A	0	0	0	0	2	0	0	0	0	2	2	2
1521	FANCA	0	0	0	0	2	0	0	0	0	2	2	2
1522	FANCC	0	0	0	0	2	0	0	0	0	2	2	2
1523	FARP1	0	0	0	0	2	0	0	0	0	2	2	2
1524	FAT1	0	0	0	0	1	0	0	1	0	2	2	2
1525	FBF1	0	0	0	0	2	0	0	0	0	2	2	2
1526	FBLN2	0	0	0	0	2	0	0	0	0	2	2	2
1527	FBXL18	0	0	0	0	2	0	0	0	0	2	2	2
1528	FBXL7	0	0	0	0	2	0	0	0	0	2	2	2
1529	FBXO11	0	0	0	0	2	0	0	0	0	2	2	2
1530	FBXO34	0	0	0	0	2	0	0	0	0	2	2	2
1531	FCRL3	0	0	0	0	2	0	0	0	0	2	2	2
1532	FEM1B	0	0	0	0	2	0	0	0	0	2	2	2
1533	FERD3L	0	0	0	0	2	0	0	0	0	2	2	2
1534	FGD6	0	0	0	0	2	0	0	0	0	2	2	2
1535	FGF20	0	0	0	0	2	0	0	0	0	2	2	2
1536	FGF6	0	0	0	0	2	0	0	0	0	2	2	2
1537	FGFR4	0	1	0	0	1	0	0	0	0	2	2	2
1538	FGGY	0	0	0	0	2	0	0	0	0	2	2	2
1539	FHAD1	0	0	0	0	2	0	0	0	0	2	2	2
1540	FIGN	0	0	0	0	2	0	0	0	0	2	2	2
1541	FMNL2	0	0	0	0	2	0	0	0	0	2	2	2
1542	FMO2	0	0	0	0	1	1	0	0	0	2	2	2
1543	FMO4	0	0	0	0	1	1	0	0	0	2	2	2
1544	FOXI1	1	0	0	0	1	0	0	0	0	2	2	2
1545	FOXRED2	0	0	0	0	2	0	0	0	0	2	2	2
1546	FOXS1	0	0	0	0	2	0	0	0	0	2	2	2
1547	FPR1	0	0	0	0	2	0	0	0	0	2	2	2
1548	FPR2	0	0	0	0	2	0	0	0	0	2	2	2
1549	FRMD4B	0	0	0	0	1	1	0	0	0	2	2	2
1550	FRMPD2	0	0	0	0	1	1	0	0	0	2	2	2
1551	FRY	0	0	0	0	1	1	0	0	0	2	2	2
1552	FSHR	0	0	0	0	2	0	0	0	0	2	2	2
1553	FSTL5	0	0	0	0	1	1	0	0	0	2	2	2
1554	FTHL17	0	0	0	0	2	0	0	0	0	2	2	2
1555	FUT9	0	0	0	0	1	1	0	0	0	2	2	2
1556	FXR1	0	0	0	0	2	0	0	0	0	2	2	2
1557	FYN	0	0	0	0	1	1	0	0	0	2	2	2
1558	FZD3	0	0	0	0	2	0	0	0	0	2	2	2
1559	G6PD	0	0	0	0	2	0	0	0	0	2	2	2
1560	GABRA2	0	0	0	0	2	0	0	0	0	2	2	2
1561	GABRB2	0	0	0	0	2	0	0	0	0	2	2	2
1562	GABRB3	0	0	0	0	2	0	0	0	0	2	2	2
1563	GABRQ	0	0	0	0	2	0	0	0	0	2	2	2
1564	GABRR3	0	0	0	0	2	0	0	0	0	2	2	2
1565	GAK	0	0	0	0	2	0	0	0	0	2	2	2
1566	GALNT13	0	0	0	0	2	0	0	0	0	2	2	2
1567	GALNT5	0	0	0	0	2	0	0	0	0	2	2	2
1568	GATA3	0	0	0	0	2	0	0	0	0	2	2	2
1569	GBF1	0	0	0	0	2	0	0	0	0	2	2	2
1570	GC	0	0	0	0	2	0	0	0	0	2	2	2
1571	GCLC	0	0	0	0	2	0	0	0	0	2	2	2
1572	GCM2	0	0	0	0	2	0	0	0	0	2	2	2
1573	GDA	0	0	0	0	2	0	0	0	0	2	2	2
1574	GDAP1	0	0	0	0	2	0	0	0	0	2	2	2
1575	GDF3	0	0	0	0	2	0	0	0	0	2	2	2
1576	GFPT2	0	0	0	0	2	0	0	0	0	2	2	2
1577	GIF	0	0	0	0	2	0	0	0	0	2	2	2
1578	GIMAP4	0	0	0	0	2	0	0	0	0	2	2	2
1579	GIMAP8	0	0	0	0	2	0	0	0	0	2	2	2
1580	GJA1	0	0	0	0	1	1	0	0	0	2	2	2
1581	GK5	0	1	0	0	0	1	0	0	0	2	2	2
1582	GLCE	0	0	0	0	2	0	0	0	0	2	2	2
1583	GLE1	0	0	0	0	2	0	0	0	0	2	2	2
1584	GLI1	1	0	0	0	1	0	0	0	0	2	2	2
1585	GLI2	0	0	0	0	2	0	0	0	0	2	2	2
1586	GLIS3	0	0	0	0	2	0	0	0	0	2	2	2
1587	GLRB	0	0	0	0	2	0	0	0	0	2	2	2
1588	GLTSCR1L	0	0	0	0	2	0	0	0	0	2	2	2
1589	GML	0	0	0	0	1	1	0	0	0	2	2	2
1590	GMPS	0	0	0	0	1	1	0	0	0	2	2	2
1591	GNB1L	0	0	0	0	2	0	0	0	0	2	2	2
1592	GNL3L	0	0	0	0	2	0	0	0	0	2	2	2
1593	GOLGA5	0	0	0	0	2	0	0	0	0	2	2	2
1594	GOLT1B	0	0	0	0	2	0	0	0	0	2	2	2
1595	GP2	0	0	0	0	2	0	0	0	0	2	2	2
1596	GP5	0	0	0	0	2	0	0	0	0	2	2	2
1597	GPCPD1	0	1	0	0	1	0	0	0	0	2	2	2
1598	GPN1	0	0	0	0	1	1	0	0	0	2	2	2
1599	GPR101	0	0	0	0	2	0	0	0	0	2	2	2
1600	GPR152	0	0	0	0	2	0	0	0	0	2	2	2
1601	GPR155	0	0	0	0	1	1	0	0	0	2	2	2
1602	GPR173	1	0	0	0	1	0	0	0	0	2	2	2
1603	GPR174	0	0	0	0	1	1	0	0	0	2	2	2
1604	GPR31	0	0	0	0	1	1	0	0	0	2	2	2
1605	GPR37	0	0	0	0	2	0	0	0	0	2	2	2
1606	GPR50	0	0	0	0	2	0	0	0	0	2	2	2
1607	GPR6	0	0	0	0	2	0	0	0	0	2	2	2
1608	GPR75	0	0	0	0	2	0	0	0	0	2	2	2
1609	GPR83	0	0	0	0	2	0	0	0	0	2	2	2
1610	GPR85	0	0	0	0	2	0	0	0	0	2	2	2
1611	GPRC5C	0	0	0	0	2	0	0	0	0	2	2	2
1612	GPT2	0	0	0	0	2	0	0	0	0	2	2	2
1613	GRAMD1B	0	1	0	0	1	0	0	0	0	2	2	2
1614	GRB10	0	0	0	0	2	0	0	0	0	2	2	2
1615	GREB1	0	0	0	0	2	0	0	0	0	2	2	2
1616	GRID2IP	0	0	0	0	2	0	0	0	0	2	2	2
1617	GRIK3	0	0	0	0	2	0	0	0	0	2	2	2
1618	GRIK5	0	0	0	0	2	0	0	0	0	2	2	2
1619	GRIN2B	0	0	0	0	2	0	0	0	0	2	2	2
1620	GRIN3A	0	0	0	0	2	0	0	0	0	2	2	2
1621	GRIP1	0	0	0	0	2	0	0	0	0	2	2	2
1622	GRK6	0	0	0	0	2	0	0	0	0	2	2	2
1623	GSE1	0	0	0	0	2	0	0	0	0	2	2	2
1624	GSG2	0	0	0	0	2	0	0	0	0	2	2	2
1625	GSK3B	0	0	0	0	1	1	0	0	0	2	2	2
1626	GTDC1	0	1	0	0	1	0	0	0	0	2	2	2
1627	GTF2E1	0	0	0	0	2	0	0	0	0	2	2	2
1628	GTF2F1	0	0	0	0	2	0	0	0	0	2	2	2
1629	GUCY2F	0	0	0	0	2	0	0	0	0	2	2	2
1630	GYS1	0	0	0	0	1	0	0	1	0	2	2	2
1631	GYS2	0	0	0	0	1	1	0	0	0	2	2	2
1632	H2AFB1	0	0	0	0	2	0	0	0	0	2	2	2
1633	H6PD	0	0	0	0	2	0	0	0	0	2	2	2
1634	HAO1	0	0	0	0	2	0	0	0	0	2	2	2
1635	HCN4	0	0	0	0	2	0	0	0	0	2	2	2
1636	HDAC7	0	0	0	0	2	0	0	0	0	2	2	2
1637	HDLBP	0	0	0	0	1	1	0	0	0	2	2	2
1638	HEATR5B	0	0	0	0	2	0	0	0	0	2	2	2
1639	HEG1	0	0	0	0	2	0	0	0	0	2	2	2
1640	HELB	0	1	0	0	1	0	0	0	0	2	2	2
1641	HFM1	0	0	0	0	1	0	0	1	0	2	2	2
1642	HIAT1	0	0	0	0	1	0	0	1	0	2	2	2
1643	HID1	0	0	0	0	2	0	0	0	0	2	2	2
1644	HIST1H4I	0	0	0	0	2	0	0	0	0	2	2	2
1645	HIVEP1	0	0	0	0	2	0	0	0	0	2	2	2
1646	HLA-G	0	0	0	0	2	0	0	0	0	2	2	2
1647	HLCS	0	0	0	0	2	0	0	0	0	2	2	2
1648	HMBS	0	0	0	0	2	0	0	0	0	2	2	2
1649	HMGB2	0	0	0	0	2	0	0	0	0	2	2	2
1650	HNRNPUL1	0	0	0	0	2	0	0	0	0	2	2	2
1651	HOOK1	0	0	0	0	2	0	0	0	0	2	2	2
1652	HOXD10	0	0	0	0	1	1	0	0	0	2	2	2
1653	HS3ST2	0	0	0	0	2	0	0	0	0	2	2	2
1654	HS6ST3	0	0	0	0	2	0	0	0	0	2	2	2
1655	HSPA14	0	0	0	0	2	0	0	0	0	2	2	2
1656	HSPH1	1	0	0	0	1	0	0	0	0	2	2	2
1657	HTR4	0	0	0	0	2	0	0	0	0	2	2	2
1658	HTR5A	0	0	0	0	2	0	0	0	0	2	2	2
1659	HTR7	0	0	0	0	2	0	0	0	0	2	2	2
1660	HTRA3	0	0	0	0	2	0	0	0	0	2	2	2
1661	ICAM4	0	0	0	0	2	0	0	0	0	2	2	2
1662	IFNGR1	0	2	0	0	0	0	0	0	0	2	2	2
1663	IFNK	0	0	0	0	1	1	0	0	0	2	2	2
1664	IFNL3	0	0	0	0	1	1	0	0	0	2	2	2
1665	IFT80	0	0	0	0	2	0	0	0	0	2	2	2
1666	IGFALS	0	0	0	0	2	0	0	0	0	2	2	2
1667	IGHG1	0	0	0	0	2	0	0	0	0	2	2	2
1668	IGHG4	0	0	0	0	2	0	0	0	0	2	2	2
1669	IGLV2-8	0	0	0	0	2	0	0	0	0	2	2	2
1670	IKBKAP	0	0	0	0	2	0	0	0	0	2	2	2
1671	IKZF4	0	0	0	0	2	0	0	0	0	2	2	2
1672	IL11	0	0	0	0	2	0	0	0	0	2	2	2
1673	IL1R2	0	0	0	0	2	0	0	0	0	2	2	2
1674	IL1RL1	0	0	0	0	2	0	0	0	0	2	2	2
1675	IMPG2	0	0	0	0	2	0	0	0	0	2	2	2
1676	INPP5D	0	0	0	0	2	0	0	0	0	2	2	2
1677	INSL6	0	0	0	0	2	0	0	0	0	2	2	2
1678	INSR	0	0	0	0	2	0	0	0	0	2	2	2
1679	IPCEF1	0	0	0	0	2	0	0	0	0	2	2	2
1680	IPO8	0	0	0	0	2	0	0	0	0	2	2	2
1681	IQCA1	0	0	0	0	2	0	0	0	0	2	2	2
1682	IQCB1	0	0	0	0	2	0	0	0	0	2	2	2
1683	IQCF3	0	0	0	0	2	0	0	0	0	2	2	2
1684	IQGAP2	0	0	0	0	2	0	0	0	0	2	2	2
1685	IQGAP3	0	0	0	0	2	0	0	0	0	2	2	2
1686	IQSEC3	0	0	0	0	1	0	0	1	0	2	2	2
1687	IQUB	0	0	0	0	2	0	0	0	0	2	2	2
1688	IRAK3	0	0	0	0	2	0	0	0	0	2	2	2
1689	ISPD	0	0	0	0	2	0	0	0	0	2	2	2
1690	ISY1-RAB43	0	0	0	0	2	0	0	0	0	2	2	2
1691	ITGA10	0	0	0	0	0	2	0	0	0	2	2	2
1692	ITGA4	0	0	0	0	2	0	0	0	0	2	2	2
1693	ITGA7	0	0	0	0	2	0	0	0	0	2	2	2
1694	ITGA8	0	0	0	0	2	0	0	0	0	2	2	2
1695	ITGAL	0	0	0	0	1	0	0	1	0	2	2	2
1696	ITGAM	0	0	0	0	2	0	0	0	0	2	2	2
1697	ITGB3	0	0	0	0	1	1	0	0	0	2	2	2
1698	ITPR3	0	0	0	0	2	0	0	0	0	2	2	2
1699	KALRN	0	0	0	0	2	0	0	0	0	2	2	2
1700	KANK1	0	0	0	0	2	0	0	0	0	2	2	2
1701	KANK4	0	0	0	0	1	1	0	0	0	2	2	2
1702	KANSL1	1	0	0	0	1	0	0	0	0	2	2	2
1703	KAT6A	0	0	0	0	2	0	0	0	0	2	2	2
1704	KAZN	0	0	0	0	2	0	0	0	0	2	2	2
1705	KBTBD7	0	0	0	0	2	0	0	0	0	2	2	2
1706	KCNA4	0	0	0	0	2	0	0	0	0	2	2	2
1707	KCNB2	0	0	0	0	2	0	0	0	0	2	2	2
1708	KCND1	0	0	0	0	2	0	0	0	0	2	2	2
1709	KCND3	0	0	0	0	2	0	0	0	0	2	2	2
1710	KCNG2	0	0	0	0	2	0	0	0	0	2	2	2
1711	KCNH1	0	0	0	0	2	0	0	0	0	2	2	2
1712	KCNH3	0	0	0	0	2	0	0	0	0	2	2	2
1713	KCNH5	0	0	0	0	2	0	0	0	0	2	2	2
1714	KCNIP1	0	0	0	0	1	1	0	0	0	2	2	2
1715	KCNJ16	0	0	0	0	1	1	0	0	0	2	2	2
1716	KCNJ2	0	0	0	0	2	0	0	0	0	2	2	2
1717	KCNK9	0	0	0	0	2	0	0	0	0	2	2	2
1718	KCNN1	0	0	0	0	2	0	0	0	0	2	2	2
1719	KCNQ1	0	0	0	0	1	1	0	0	0	2	2	2
1720	KCNRG	0	0	0	0	2	0	0	0	0	2	2	2
1721	KDELC1	0	0	0	0	2	0	0	0	0	2	2	2
1722	KDM1B	0	1	0	0	1	0	0	0	0	2	2	2
1723	KDM4A	1	0	1	0	0	0	0	0	0	2	2	2
1724	KDM5A	0	0	0	0	2	0	0	0	0	2	2	2
1725	KDM6B	0	0	0	0	2	0	0	0	0	2	2	2
1726	KDM7A	0	0	0	0	2	0	0	0	0	2	2	2
1727	KEL	0	0	0	0	2	0	0	0	0	2	2	2
1728	KHDC1	0	0	0	0	2	0	0	0	0	2	2	2
1729	KHDRBS3	0	0	0	0	1	1	0	0	0	2	2	2
1730	KIAA0100	0	0	0	0	2	0	0	0	0	2	2	2
1731	KIAA0141	0	0	0	0	1	1	0	0	0	2	2	2
1732	KIAA0195	0	0	0	0	1	1	0	0	0	2	2	2
1733	KIAA0586	0	0	0	0	2	0	0	0	0	2	2	2
1734	KIAA0753	0	0	0	0	2	0	0	0	0	2	2	2
1735	KIAA1024	0	0	0	0	1	1	0	0	0	2	2	2
1736	KIAA1045	0	0	0	0	2	0	0	0	0	2	2	2
1737	KIAA1217	0	0	0	0	2	0	0	0	0	2	2	2
1738	KIAA1407	0	0	0	0	2	0	0	0	0	2	2	2
1739	KIAA1468	0	0	1	0	1	0	0	0	0	2	2	2
1740	KIAA1549L	0	0	0	0	2	0	0	0	0	2	2	2
1741	KIAA1551	0	0	0	0	2	0	0	0	0	2	2	2
1742	KIAA1598	0	0	0	0	0	2	0	0	0	2	2	2
1743	KIDINS220	0	0	0	0	2	0	0	0	0	2	2	2
1744	KIF14	0	0	0	0	2	0	0	0	0	2	2	2
1745	KIF15	0	0	0	0	2	0	0	0	0	2	2	2
1746	KIF26B	0	0	0	0	2	0	0	0	0	2	2	2
1747	KIF4B	0	0	0	0	2	0	0	0	0	2	2	2
1748	KIF6	0	0	0	0	2	0	0	0	0	2	2	2
1749	KIRREL3	0	0	0	0	2	0	0	0	0	2	2	2
1750	KLF14	0	0	0	0	2	0	0	0	0	2	2	2
1751	KLF5	0	0	0	0	2	0	0	0	0	2	2	2
1752	KLHDC8B	0	0	0	0	2	0	0	0	0	2	2	2
1753	KLHL2	0	0	0	0	2	0	0	0	0	2	2	2
1754	KLHL24	0	0	0	0	2	0	0	0	0	2	2	2
1755	KLHL3	0	0	0	0	2	0	0	0	0	2	2	2
1756	KLHL4	0	0	0	0	2	0	0	0	0	2	2	2
1757	KLHL5	0	0	0	0	2	0	0	0	0	2	2	2
1758	KLK6	0	0	0	0	2	0	0	0	0	2	2	2
1759	KMT2B	0	0	0	0	2	0	0	0	0	2	2	2
1760	KMT2E	0	0	0	0	2	0	0	0	0	2	2	2
1761	KRT1	0	0	0	0	2	0	0	0	0	2	2	2
1762	KRT16	0	0	0	0	2	0	0	0	0	2	2	2
1763	KRT17	0	0	0	0	1	0	0	1	0	2	2	2
1764	KRTAP11-1	0	0	0	0	1	1	0	0	0	2	2	2
1765	KRTAP6-2	0	0	0	0	2	0	0	0	0	2	2	2
1766	KRTAP8-1	0	0	0	0	2	0	0	0	0	2	2	2
1767	KTI12	0	0	0	0	2	0	0	0	0	2	2	2
1768	L1CAM	0	0	0	0	1	1	0	0	0	2	2	2
1769	L3MBTL1	1	0	0	0	1	0	0	0	0	2	2	2
1770	LACTB	0	0	0	0	2	0	0	0	0	2	2	2
1771	LAMA3	0	0	0	0	2	0	0	0	0	2	2	2
1772	LAMA5	0	0	0	0	2	0	0	0	0	2	2	2
1773	LAMB2	0	0	0	0	2	0	0	0	0	2	2	2
1774	LAMC1	0	0	1	0	1	0	0	0	0	2	2	2
1775	LARP4B	0	1	0	0	1	0	0	0	0	2	2	2
1776	LATS1	0	0	0	0	2	0	0	0	0	2	2	2
1777	LATS2	0	0	0	0	2	0	0	0	0	2	2	2
1778	LCK	0	0	0	0	2	0	0	0	0	2	2	2
1779	LDOC1	0	0	0	0	2	0	0	0	0	2	2	2
1780	LHFPL4	0	0	0	0	2	0	0	0	0	2	2	2
1781	LHX8	0	0	0	0	2	0	0	0	0	2	2	2
1782	LIFR	0	0	0	0	2	0	0	0	0	2	2	2
1783	LILRA4	0	0	0	0	2	0	0	0	0	2	2	2
1784	LILRB2	0	0	0	0	2	0	0	0	0	2	2	2
1785	LIMD1	0	0	0	0	2	0	0	0	0	2	2	2
1786	LINGO2	0	0	0	0	2	0	0	0	0	2	2	2
1787	LIPI	0	0	0	0	2	0	0	0	0	2	2	2
1788	LMNB1	0	0	0	0	2	0	0	0	0	2	2	2
1789	LMX1B	0	0	0	0	2	0	0	0	0	2	2	2
1790	LNPEP	0	0	0	0	2	0	0	0	0	2	2	2
1791	LNX1	0	0	0	0	2	0	0	0	0	2	2	2
1792	LRFN5	0	0	0	0	2	0	0	0	0	2	2	2
1793	LRGUK	0	0	0	0	1	1	0	0	0	2	2	2
1794	LRP12	0	0	0	0	2	0	0	0	0	2	2	2
1795	LRP4	0	0	0	0	1	1	0	0	0	2	2	2
1796	LRPAP1	0	0	0	0	2	0	0	0	0	2	2	2
1797	LRRC14B	0	0	0	0	2	0	0	0	0	2	2	2
1798	LRRC16A	0	0	0	0	2	0	0	0	0	2	2	2
1799	LRRC17	0	0	0	0	2	0	0	0	0	2	2	2
1800	LRRC18	0	0	0	0	2	0	0	0	0	2	2	2
1801	LRRC37A2	0	0	0	0	2	0	0	0	0	2	2	2
1802	LRRC49	0	1	0	0	1	0	0	0	0	2	2	2
1803	LRRC8A	0	0	0	0	2	0	0	0	0	2	2	2
1804	LRRN3	0	0	0	0	2	0	0	0	0	2	2	2
1805	LTB	1	0	0	0	1	0	0	0	0	2	2	2
1806	LY75	1	0	0	0	1	0	0	0	0	2	2	2
1807	LYPD5	0	0	0	0	2	0	0	0	0	2	2	2
1808	MAGEA11	0	0	0	0	2	0	0	0	0	2	2	2
1809	MAGEE1	0	0	0	0	1	1	0	0	0	2	2	2
1810	MAGEE2	0	0	0	0	1	1	0	0	0	2	2	2
1811	MAGI1	0	0	0	0	2	0	0	0	0	2	2	2
1812	MAGT1	0	0	0	0	2	0	0	0	0	2	2	2
1813	MANBA	0	0	0	0	2	0	0	0	0	2	2	2
1814	MAOB	0	0	0	0	2	0	0	0	0	2	2	2
1815	MAP3K1	0	0	0	0	1	1	0	0	0	2	2	2
1816	MAP3K14	0	0	0	0	2	0	0	0	0	2	2	2
1817	MAP3K9	0	0	0	0	2	0	0	0	0	2	2	2
1818	MAP4K1	0	0	0	0	1	1	0	0	0	2	2	2
1819	MAPK8	0	0	0	0	2	0	0	0	0	2	2	2
1820	MAPKBP1	0	0	0	0	2	0	0	0	0	2	2	2
1821	MAST2	0	0	0	0	1	1	0	0	0	2	2	2
1822	MATN4	0	0	0	0	2	0	0	0	0	2	2	2
1823	MATR3	1	0	0	0	1	0	0	0	0	2	2	2
1824	MB21D1	0	1	0	0	1	0	0	0	0	2	2	2
1825	MBNL2	0	0	0	0	2	0	0	0	0	2	2	2
1826	MCEE	0	0	0	0	2	0	0	0	0	2	2	2
1827	MCM7	0	0	0	0	2	0	0	0	0	2	2	2
1828	MDC1	0	0	0	0	2	0	0	0	0	2	2	2
1829	MDGA1	0	0	0	0	1	1	0	0	0	2	2	2
1830	MDM1	0	0	0	0	2	0	0	0	0	2	2	2
1831	MED13L	0	0	0	0	2	0	0	0	0	2	2	2
1832	MEGF10	0	0	0	0	2	0	0	0	0	2	2	2
1833	MEGF8	0	0	0	0	2	0	0	0	0	2	2	2
1834	MEIS2	0	0	0	0	2	0	0	0	0	2	2	2
1835	MEP1A	0	0	0	0	2	0	0	0	0	2	2	2
1836	MEPCE	0	0	0	0	2	0	0	0	0	2	2	2
1837	METTL15	0	0	0	0	2	0	0	0	0	2	2	2
1838	MFGE8	0	0	0	0	2	0	0	0	0	2	2	2
1839	MFSD12	0	0	0	0	2	0	0	0	0	2	2	2
1840	MGARP	0	0	0	0	2	0	0	0	0	2	2	2
1841	MGAT4C	0	0	0	0	2	0	0	0	0	2	2	2
1842	MGAT5	0	0	0	0	2	0	0	0	0	2	2	2
1843	MIDN	0	0	0	0	2	0	0	0	0	2	2	2
1844	MKL1	0	0	0	0	2	0	0	0	0	2	2	2
1845	MLF2	0	1	0	0	1	0	0	0	0	2	2	2
1846	MLH3	0	0	0	0	2	0	0	0	0	2	2	2
1847	MMP19	0	0	0	0	2	0	0	0	0	2	2	2
1848	MMP26	0	0	0	0	1	1	0	0	0	2	2	2
1849	MMP9	0	0	0	0	2	0	0	0	0	2	2	2
1850	MN1	1	0	0	0	1	0	0	0	0	2	2	2
1851	MNDA	0	0	0	0	2	0	0	0	0	2	2	2
1852	MNS1	0	0	0	0	1	0	0	1	0	2	2	2
1853	MOCS1	0	0	0	0	2	0	0	0	0	2	2	2
1854	MORC3	0	0	0	0	2	0	0	0	0	2	2	2
1855	MPP5	0	1	0	0	1	0	0	0	0	2	2	2
1856	MPZL3	0	0	0	0	2	0	0	0	0	2	2	2
1857	MRAP2	0	0	0	0	2	0	0	0	0	2	2	2
1858	MRGPRX3	0	0	0	0	2	0	0	0	0	2	2	2
1859	MROH7	0	0	0	0	2	0	0	0	0	2	2	2
1860	MRPS11	0	0	0	0	2	0	0	0	0	2	2	2
1861	MRPS9	0	0	0	0	2	0	0	0	0	2	2	2
1862	MSANTD2	0	0	0	0	1	1	0	0	0	2	2	2
1863	MSN	0	0	0	0	2	0	0	0	0	2	2	2
1864	MTA2	0	0	0	0	2	0	0	0	0	2	2	2
1865	MTCH2	0	0	0	1	1	0	0	0	0	2	2	2
1866	MTCL1	0	0	0	0	2	0	0	0	0	2	2	2
1867	MTMR1	0	0	0	0	2	0	0	0	0	2	2	2
1868	MTMR11	0	0	0	0	2	0	0	0	0	2	2	2
1869	MUC5AC	1	0	0	0	1	0	0	0	0	2	2	2
1870	MYB	0	0	0	0	2	0	0	0	0	2	2	2
1871	MYCBPAP	0	0	0	0	2	0	0	0	0	2	2	2
1872	MYCT1	0	0	0	0	2	0	0	0	0	2	2	2
1873	MYEF2	0	0	0	0	1	1	0	0	0	2	2	2
1874	MYH14	0	0	0	0	2	0	0	0	0	2	2	2
1875	MYH9	0	0	0	0	0	2	0	0	0	2	2	2
1876	MYLK	0	0	0	0	2	0	0	0	0	2	2	2
1877	MYO5C	0	0	0	0	2	0	0	0	0	2	2	2
1878	MYO7A	0	1	0	0	1	0	0	0	0	2	2	2
1879	MYOM1	0	0	0	0	0	2	0	0	0	2	2	2
1880	MYPN	0	0	0	0	2	0	0	0	0	2	2	2
1881	NAGK	0	0	0	0	2	0	0	0	0	2	2	2
1882	NCAM2	0	0	0	0	2	0	0	0	0	2	2	2
1883	NCAPD2	0	0	0	0	1	1	0	0	0	2	2	2
1884	NDE1	0	0	0	0	2	0	0	0	0	2	2	2
1885	NDOR1	0	0	0	0	2	0	0	0	0	2	2	2
1886	NDST4	0	0	0	0	2	0	0	0	0	2	2	2
1887	NECAB3	0	0	0	0	2	0	0	0	0	2	2	2
1888	NEDD4L	0	0	0	0	1	1	0	0	0	2	2	2
1889	NEK1	0	0	0	0	2	0	0	0	0	2	2	2
1890	NEK11	0	0	0	0	2	0	0	0	0	2	2	2
1891	NEK3	0	0	0	0	2	0	0	0	0	2	2	2
1892	NES	1	0	0	0	1	0	0	0	0	2	2	2
1893	NEU3	0	0	0	0	2	0	0	0	0	2	2	2
1894	NFIL3	0	0	0	0	2	0	0	0	0	2	2	2
1895	NGLY1	0	0	0	0	2	0	0	0	0	2	2	2
1896	NHLRC3	0	0	0	0	2	0	0	0	0	2	2	2
1897	NHSL1	0	0	0	0	2	0	0	0	0	2	2	2
1898	NHSL2	0	0	0	0	2	0	0	0	0	2	2	2
1899	NID2	0	0	0	0	2	0	0	0	0	2	2	2
1900	NIN	0	0	0	0	2	0	0	0	0	2	2	2
1901	NKAIN3	0	0	0	0	2	0	0	0	0	2	2	2
1902	NLGN2	0	0	0	0	2	0	0	0	0	2	2	2
1903	NLRC3	0	0	0	0	1	0	0	1	0	2	2	2
1904	NLRP13	0	0	0	0	1	1	0	0	0	2	2	2
1905	NLRP4	0	0	0	0	2	0	0	0	0	2	2	2
1906	NLRP8	0	0	0	0	2	0	0	0	0	2	2	2
1907	NLRP9	1	0	0	0	0	1	0	0	0	2	2	2
1908	NMNAT2	0	0	0	0	2	0	0	0	0	2	2	2
1909	NMT1	0	0	0	0	2	0	0	0	0	2	2	2
1910	NMUR2	0	0	0	0	2	0	0	0	0	2	2	2
1911	NOD2	1	0	0	0	1	0	0	0	0	2	2	2
1912	NOP58	0	0	0	0	1	1	0	0	0	2	2	2
1913	NOTCH3	0	0	0	0	2	0	0	0	0	2	2	2
1914	NPBWR2	0	0	0	0	2	0	0	0	0	2	2	2
1915	NPHP1	0	1	0	0	1	0	0	0	0	2	2	2
1916	NPR1	0	0	0	0	1	1	0	0	0	2	2	2
1917	NPR3	0	0	0	0	2	0	0	0	0	2	2	2
1918	NPTXR	0	0	0	0	2	0	0	0	0	2	2	2
1919	NPY2R	0	0	0	0	2	0	0	0	0	2	2	2
1920	NPY5R	0	0	0	0	2	0	0	0	0	2	2	2
1921	NR0B1	0	0	0	0	2	0	0	0	0	2	2	2
1922	NR1D2	0	0	0	0	2	0	0	0	0	2	2	2
1923	NR2E3	0	0	0	0	2	0	0	0	0	2	2	2
1924	NRG1	0	0	0	0	2	0	0	0	0	2	2	2
1925	NSRP1	0	0	0	0	1	1	0	0	0	2	2	2
1926	NTM	0	0	0	0	2	0	0	0	0	2	2	2
1927	NTN4	0	0	0	0	2	0	0	0	0	2	2	2
1928	NTNG1	0	0	0	0	2	0	0	0	0	2	2	2
1929	NTRK1	0	0	0	0	2	0	0	0	0	2	2	2
1930	NUAK1	0	0	0	0	1	0	0	1	0	2	2	2
1931	NUB1	0	0	0	0	2	0	0	0	0	2	2	2
1932	NUMBL	0	0	0	0	2	0	0	0	0	2	2	2
1933	NUP107	0	0	0	0	2	0	0	0	0	2	2	2
1934	NUP133	0	0	0	0	2	0	0	0	0	2	2	2
1935	NUP98	0	0	0	0	2	0	0	0	0	2	2	2
1936	NUTM2F	0	0	0	0	2	0	0	0	0	2	2	2
1937	NXF3	0	1	0	0	1	0	0	0	0	2	2	2
1938	NYAP1	0	0	0	0	2	0	0	0	0	2	2	2
1939	NYNRIN	1	0	0	0	0	1	0	0	0	2	2	2
1940	OBSL1	0	0	0	0	2	0	0	0	0	2	2	2
1941	OCA2	0	0	0	0	2	0	0	0	0	2	2	2
1942	OCRL	0	0	0	0	2	0	0	0	0	2	2	2
1943	ODF3L1	0	0	0	0	2	0	0	0	0	2	2	2
1944	OGDHL	0	0	0	0	2	0	0	0	0	2	2	2
1945	OLFM1	0	0	0	0	2	0	0	0	0	2	2	2
1946	OLFM4	0	0	0	0	2	0	0	0	0	2	2	2
1947	OLFML2A	0	0	0	0	2	0	0	0	0	2	2	2
1948	OPCML	0	0	0	0	2	0	0	0	0	2	2	2
1949	OPRK1	0	0	0	0	2	0	0	0	0	2	2	2
1950	OR10AG1	1	0	0	0	1	0	0	0	0	2	2	2
1951	OR10H5	0	0	0	0	2	0	0	0	0	2	2	2
1952	OR10J3	0	0	0	0	2	0	0	0	0	2	2	2
1953	OR10R2	0	0	0	0	2	0	0	0	0	2	2	2
1954	OR11H4	0	0	0	0	2	0	0	0	0	2	2	2
1955	OR13F1	0	0	0	0	2	0	0	0	0	2	2	2
1956	OR1E2	0	0	0	0	2	0	0	0	0	2	2	2
1957	OR2A2	0	2	0	0	0	0	0	0	0	2	2	2
1958	OR2B11	0	0	0	0	1	1	0	0	0	2	2	2
1959	OR2L13	0	0	0	0	2	0	0	0	0	2	2	2
1960	OR2M3	0	0	0	0	2	0	0	0	0	2	2	2
1961	OR2T3	0	0	0	0	2	0	0	0	0	2	2	2
1962	OR2T4	0	0	0	0	2	0	0	0	0	2	2	2
1963	OR2W1	0	0	0	0	2	0	0	0	0	2	2	2
1964	OR2W3	0	0	0	0	2	0	0	0	0	2	2	2
1965	OR4A15	0	0	0	0	2	0	0	0	0	2	2	2
1966	OR4C11	0	0	0	0	1	1	0	0	0	2	2	2
1967	OR4C12	0	0	0	0	2	0	0	0	0	2	2	2
1968	OR4D6	0	0	0	0	2	0	0	0	0	2	2	2
1969	OR4S1	0	0	0	0	1	1	0	0	0	2	2	2
1970	OR51L1	0	0	0	0	1	1	0	0	0	2	2	2
1971	OR52I2	0	0	0	0	2	0	0	0	0	2	2	2
1972	OR52M1	0	0	0	0	2	0	0	0	0	2	2	2
1973	OR56A1	0	0	0	0	2	0	0	0	0	2	2	2
1974	OR5AN1	0	1	0	0	1	0	0	0	0	2	2	2
1975	OR5D18	0	0	0	0	2	0	0	0	0	2	2	2
1976	OR5H6	0	0	0	0	2	0	0	0	0	2	2	2
1977	OR5K3	0	0	0	0	2	0	0	0	0	2	2	2
1978	OR5M8	0	0	0	0	2	0	0	0	0	2	2	2
1979	OR5T2	0	0	0	0	2	0	0	0	0	2	2	2
1980	OR6C68	0	0	0	0	1	1	0	0	0	2	2	2
1981	OR6C76	0	0	0	0	2	0	0	0	0	2	2	2
1982	OR6M1	0	0	0	0	1	1	0	0	0	2	2	2
1983	OR7A5	0	0	0	0	2	0	0	0	0	2	2	2
1984	OR7C1	0	0	0	0	2	0	0	0	0	2	2	2
1985	OR9G1	0	0	0	0	2	0	0	0	0	2	2	2
1986	OSBPL6	0	0	0	0	2	0	0	0	0	2	2	2
1987	OTC	0	0	0	0	2	0	0	0	0	2	2	2
1988	OTOG	0	0	0	0	2	0	0	0	0	2	2	2
1989	OVCH2	0	0	0	0	2	0	0	0	0	2	2	2
1990	P2RY8	0	0	0	0	2	0	0	0	0	2	2	2
1991	P3H3	0	0	0	0	2	0	0	0	0	2	2	2
1992	PABPC1L	0	0	0	0	2	0	0	0	0	2	2	2
1993	PABPC4	0	0	0	0	2	0	0	0	0	2	2	2
1994	PACRG	0	0	0	0	2	0	0	0	0	2	2	2
1995	PALM	0	0	0	0	2	0	0	0	0	2	2	2
1996	PAN3	0	0	0	0	2	0	0	0	0	2	2	2
1997	PANX2	0	0	0	0	2	0	0	0	0	2	2	2
1998	PAPSS1	0	0	0	0	2	0	0	0	0	2	2	2
1999	PARD6G	0	0	0	0	2	0	0	0	0	2	2	2
[truncated: 5,655 more rows]

## Sheet: MAF summary (Rectum)
	ID	summary	Mean	Median
1	NCBI_Build	GRCh38
2	Center	BCM;WUGSC
3	Samples	30
4	nGenes	2505
5	Frame_Shift_Del	68	2.267	2
6	Frame_Shift_Ins	68	2.267	2
7	In_Frame_Del	13	0.433	0
8	In_Frame_Ins	8	0.267	0
9	Missense_Mutation	2688	89.6	80
10	Nonsense_Mutation	186	6.2	6
11	Nonstop_Mutation	3	0.1	0
12	Splice_Site	52	1.733	2
13	Translation_Start_Site	3	0.1	0
14	total	3089	102.967	95.5

## Sheet: List of MAF in SNP (Rectum)
	Hugo_Symbol	Frame_Shift_Del	Frame_Shift_Ins	In_Frame_Del	In_Frame_Ins	Missense_Mutation	Nonsense_Mutation	Nonstop_Mutation	Splice_Site	Translation_Start_Site	total	MutatedSamples	AlteredSamples
1	APC	9	2	0	0	1	28	0	0	0	40	28	28
2	TP53	0	4	1	0	20	1	0	3	0	29	28	28
3	TTN	0	0	0	0	20	0	0	0	0	20	13	13
4	MUC16	0	1	0	0	7	0	0	1	0	9	8	8
5	LRP1B	0	0	0	0	5	2	0	0	0	7	7	7
6	DNAH11	0	0	0	0	6	0	0	0	0	6	6	6
7	FAT3	0	0	0	0	5	0	0	0	0	5	5	5
8	FAT4	0	0	0	0	5	0	0	0	0	5	5	5
9	FLG	0	0	0	0	5	0	0	0	0	5	5	5
10	RP1	0	0	0	0	5	0	0	0	0	5	5	5
11	RYR2	0	0	0	0	5	0	0	0	0	5	5	5
12	SMAD4	0	0	0	0	5	0	0	0	0	5	5	5
13	UNC80	0	0	0	0	5	0	0	0	0	5	5	5
14	SYNE1	0	0	0	0	5	0	0	0	0	5	4	4
15	USH2A	0	0	0	0	4	1	0	0	0	5	4	4
16	CSMD1	0	0	0	0	4	0	0	0	0	4	4	4
17	NEB	0	0	0	0	3	1	0	0	0	4	4	4
18	PEG3	0	0	0	0	4	0	0	0	0	4	4	4
19	RB1CC1	0	0	0	0	4	0	0	0	0	4	4	4
20	SLITRK5	0	0	0	0	4	0	0	0	0	4	4	4
21	UNC13C	0	0	0	0	3	1	0	0	0	4	4	4
22	ZNF804B	0	1	0	0	2	1	0	0	0	4	4	4
23	CSMD3	0	0	0	0	5	0	0	0	0	5	3	3
24	FBXW7	1	0	0	0	4	0	0	0	0	5	3	3
25	ADAMTS20	0	0	0	0	3	0	0	0	0	3	3	3
26	ALMS1	0	0	0	0	3	0	0	0	0	3	3	3
27	ANK2	0	0	0	0	3	0	0	0	0	3	3	3
28	ARFGEF1	0	2	0	0	1	0	0	0	0	3	3	3
29	ASH1L	0	0	0	0	3	0	0	0	0	3	3	3
30	BAZ1B	0	1	0	0	2	0	0	0	0	3	3	3
31	CACNA2D3	0	0	0	0	3	0	0	0	0	3	3	3
32	CARF	0	0	0	0	3	0	0	0	0	3	3	3
33	CEP290	0	0	0	0	3	0	0	0	0	3	3	3
34	CFAP47	0	0	0	0	3	0	0	0	0	3	3	3
35	CFHR5	0	0	0	0	2	1	0	0	0	3	3	3
36	DNAH5	0	0	0	0	3	0	0	0	0	3	3	3
37	DNAH7	0	0	0	0	2	1	0	0	0	3	3	3
38	DYNC2H1	0	0	0	0	2	1	0	0	0	3	3	3
39	FAM47C	0	0	0	0	3	0	0	0	0	3	3	3
40	FZD9	1	0	0	0	2	0	0	0	0	3	3	3
41	GLI3	0	0	0	0	3	0	0	0	0	3	3	3
42	HRNR	0	0	0	0	1	2	0	0	0	3	3	3
43	JPH3	0	0	0	0	3	0	0	0	0	3	3	3
44	KCNB2	0	0	0	0	2	1	0	0	0	3	3	3
45	KRT6A	1	0	0	0	2	0	0	0	0	3	3	3
46	LILRB5	0	0	0	0	1	0	1	1	0	3	3	3
47	LVRN	0	0	0	0	3	0	0	0	0	3	3	3
48	MACF1	0	0	0	0	2	1	0	0	0	3	3	3
49	MAGEC1	0	0	0	0	3	0	0	0	0	3	3	3
50	MKRN3	0	0	0	0	3	0	0	0	0	3	3	3
51	MLK4	0	0	0	0	3	0	0	0	0	3	3	3
52	MYO3A	0	0	0	0	3	0	0	0	0	3	3	3
53	NHSL2	0	0	0	0	3	0	0	0	0	3	3	3
54	PCDH11X	0	0	0	0	3	0	0	0	0	3	3	3
55	PCDHGA8	0	0	0	0	3	0	0	0	0	3	3	3
56	PHIP	0	0	0	0	3	0	0	0	0	3	3	3
57	PKD1L1	0	0	0	0	3	0	0	0	0	3	3	3
58	PTCHD2	0	0	0	0	1	2	0	0	0	3	3	3
59	PUM1	0	0	0	0	2	0	0	1	0	3	3	3
60	RUNX1T1	0	0	0	0	2	1	0	0	0	3	3	3
61	RYR1	0	0	0	0	3	0	0	0	0	3	3	3
62	SDK1	0	0	0	0	3	0	0	0	0	3	3	3
63	SLC16A7	0	0	0	0	3	0	0	0	0	3	3	3
64	SLC37A2	0	0	0	0	2	1	0	0	0	3	3	3
65	SORCS3	0	0	0	0	3	0	0	0	0	3	3	3
66	SRCAP	0	0	0	0	3	0	0	0	0	3	3	3
67	STAT1	0	0	0	0	3	0	0	0	0	3	3	3
68	TAF1L	0	0	0	0	3	0	0	0	0	3	3	3
69	TCF7L2	0	0	0	0	3	0	0	0	0	3	3	3
70	TNR	0	0	0	0	3	0	0	0	0	3	3	3
71	VCAN	0	0	0	0	2	1	0	0	0	3	3	3
72	VPS13B	0	0	0	0	2	0	0	1	0	3	3	3
73	WEE2	0	0	0	0	3	0	0	0	0	3	3	3
74	XIRP2	0	0	0	0	3	0	0	0	0	3	3	3
75	ZNF469	0	0	0	0	3	0	0	0	0	3	3	3
76	ZNF638	0	0	0	0	3	0	0	0	0	3	3	3
77	ASTN2	0	0	0	0	3	0	0	0	0	3	2	2
78	BRCA2	0	0	0	0	2	1	0	0	0	3	2	2
79	CNTNAP5	0	1	0	1	1	0	0	0	0	3	2	2
80	CYP2A6	0	0	0	0	3	0	0	0	0	3	2	2
81	DENND2C	0	0	0	0	3	0	0	0	0	3	2	2
82	FER1L6	0	0	0	0	3	0	0	0	0	3	2	2
83	GON4L	1	0	0	0	2	0	0	0	0	3	2	2
84	P2RY10	0	0	0	0	2	1	0	0	0	3	2	2
85	PCDHB5	0	0	0	0	3	0	0	0	0	3	2	2
86	PLB1	0	0	0	0	3	0	0	0	0	3	2	2
87	WNK3	0	0	0	0	2	1	0	0	0	3	2	2
88	ZNF493	0	0	0	0	2	1	0	0	0	3	2	2
89	A2M	0	0	0	0	2	0	0	0	0	2	2	2
90	ABCA13	0	0	0	0	2	0	0	0	0	2	2	2
91	ABCB5	0	0	0	0	2	0	0	0	0	2	2	2
92	ABCC1	0	0	0	0	2	0	0	0	0	2	2	2
93	ABCC2	0	0	0	0	1	1	0	0	0	2	2	2
94	ADAM9	0	0	0	0	2	0	0	0	0	2	2	2
95	ADAMTS12	0	0	0	0	2	0	0	0	0	2	2	2
96	ADAMTS16	0	0	0	0	2	0	0	0	0	2	2	2
97	ADAMTS4	0	0	0	0	1	0	0	1	0	2	2	2
98	ADARB2	1	0	0	0	1	0	0	0	0	2	2	2
99	ADGRB1	0	0	0	0	2	0	0	0	0	2	2	2
100	ADGRG4	0	0	0	0	2	0	0	0	0	2	2	2
101	ADGRL3	0	0	0	0	2	0	0	0	0	2	2	2
102	AGPAT4	0	0	0	0	1	0	0	1	0	2	2	2
103	AIM1	1	0	0	0	1	0	0	0	0	2	2	2
104	AR	0	0	0	0	2	0	0	0	0	2	2	2
105	ARHGAP36	0	0	0	0	2	0	0	0	0	2	2	2
106	ARHGEF19	0	0	0	0	2	0	0	0	0	2	2	2
107	ARHGEF3	0	0	0	0	2	0	0	0	0	2	2	2
108	ARHGEF9	0	0	0	0	2	0	0	0	0	2	2	2
109	ARID2	0	1	0	0	1	0	0	0	0	2	2	2
110	ARSI	0	0	0	0	2	0	0	0	0	2	2	2
111	ASPH	0	0	0	0	2	0	0	0	0	2	2	2
112	ASTN1	0	0	0	0	2	0	0	0	0	2	2	2
113	BCL9	0	1	0	0	1	0	0	0	0	2	2	2
114	C3AR1	0	0	0	0	2	0	0	0	0	2	2	2
115	C3orf20	0	0	0	0	2	0	0	0	0	2	2	2
116	CACNA1E	0	0	0	0	2	0	0	0	0	2	2	2
117	CACNA1G	0	0	0	0	2	0	0	0	0	2	2	2
118	CALD1	0	1	0	0	0	0	0	1	0	2	2	2
119	CAMTA1	0	0	0	0	1	1	0	0	0	2	2	2
120	CASR	0	0	0	0	1	1	0	0	0	2	2	2
121	CCDC168	0	1	0	0	1	0	0	0	0	2	2	2
122	CCT8L2	0	1	0	0	1	0	0	0	0	2	2	2
123	CD1E	0	0	0	0	2	0	0	0	0	2	2	2
124	CDH12	0	0	0	0	2	0	0	0	0	2	2	2
125	CDH8	0	0	0	0	2	0	0	0	0	2	2	2
126	CDH9	0	0	0	0	2	0	0	0	0	2	2	2
127	CEP250	0	0	0	0	2	0	0	0	0	2	2	2
128	CEP350	0	0	0	0	2	0	0	0	0	2	2	2
129	CERS3	0	0	0	0	2	0	0	0	0	2	2	2
130	CFAP44	0	0	0	0	2	0	0	0	0	2	2	2
131	CHML	0	0	0	0	2	0	0	0	0	2	2	2
132	CMYA5	0	0	0	0	2	0	0	0	0	2	2	2
133	CNKSR2	0	0	0	0	2	0	0	0	0	2	2	2
134	CNTNAP1	0	0	0	0	2	0	0	0	0	2	2	2
135	COBLL1	0	0	0	0	2	0	0	0	0	2	2	2
136	COG5	0	0	0	0	2	0	0	0	0	2	2	2
137	COL1A2	1	0	0	0	0	0	0	1	0	2	2	2
138	CRB1	0	0	0	0	2	0	0	0	0	2	2	2
139	CSMD2	0	0	0	0	2	0	0	0	0	2	2	2
140	CSNK2A3	0	0	0	0	2	0	0	0	0	2	2	2
141	CSPG5	0	0	0	0	2	0	0	0	0	2	2	2
142	CWF19L2	0	0	0	0	2	0	0	0	0	2	2	2
143	CYLC1	0	0	0	0	2	0	0	0	0	2	2	2
144	DCAF12L2	0	0	0	0	2	0	0	0	0	2	2	2
145	DCHS2	0	0	0	0	2	0	0	0	0	2	2	2
146	DCLK1	0	0	0	0	2	0	0	0	0	2	2	2
147	DENND4B	0	0	0	0	2	0	0	0	0	2	2	2
148	DIAPH3	0	0	0	0	2	0	0	0	0	2	2	2
149	DLC1	0	0	0	0	2	0	0	0	0	2	2	2
150	DMXL1	0	0	0	0	2	0	0	0	0	2	2	2
151	DOCK2	0	0	0	0	2	0	0	0	0	2	2	2
152	DOCK4	0	0	0	0	2	0	0	0	0	2	2	2
153	DOPEY1	0	0	0	0	2	0	0	0	0	2	2	2
154	DSEL	0	0	0	0	2	0	0	0	0	2	2	2
155	DUOX1	0	0	0	0	2	0	0	0	0	2	2	2
156	DYSF	0	0	0	0	1	1	0	0	0	2	2	2
157	EDA	0	0	0	0	2	0	0	0	0	2	2	2
158	EDAR	0	0	0	0	2	0	0	0	0	2	2	2
159	EDNRB	0	0	0	0	2	0	0	0	0	2	2	2
160	EGFLAM	0	0	0	0	1	1	0	0	0	2	2	2
161	EML6	0	0	0	0	2	0	0	0	0	2	2	2
162	EPN1	0	0	0	0	2	0	0	0	0	2	2	2
163	ERBB4	0	0	0	0	2	0	0	0	0	2	2	2
164	ERC2	0	0	0	0	2	0	0	0	0	2	2	2
165	ETS1	0	0	0	0	2	0	0	0	0	2	2	2
166	EXPH5	0	0	0	0	2	0	0	0	0	2	2	2
167	FAM135B	0	0	0	0	2	0	0	0	0	2	2	2
168	FAM208B	0	0	0	0	1	1	0	0	0	2	2	2
169	FASN	0	0	0	0	2	0	0	0	0	2	2	2
170	FBN1	0	0	0	0	2	0	0	0	0	2	2	2
171	FBXL7	0	0	0	0	2	0	0	0	0	2	2	2
172	FCRL3	0	0	0	0	2	0	0	0	0	2	2	2
173	FHL5	0	0	0	0	2	0	0	0	0	2	2	2
174	FRMPD1	0	0	0	0	2	0	0	0	0	2	2	2
175	FSHR	0	0	0	0	2	0	0	0	0	2	2	2
176	GJA8	0	0	0	0	2	0	0	0	0	2	2	2
177	GLDC	0	0	0	0	1	1	0	0	0	2	2	2
178	GOLGA7B	0	0	0	0	2	0	0	0	0	2	2	2
179	GPATCH2	0	0	0	0	2	0	0	0	0	2	2	2
180	GPRIN3	0	0	0	0	2	0	0	0	0	2	2	2
181	GRAMD1A	0	0	0	0	2	0	0	0	0	2	2	2
182	GRIA4	0	0	0	0	2	0	0	0	0	2	2	2
183	GRIK3	0	0	0	0	2	0	0	0	0	2	2	2
184	GUCY1A2	0	0	0	0	2	0	0	0	0	2	2	2
185	GYS2	0	0	0	0	2	0	0	0	0	2	2	2
186	HACE1	0	0	0	0	2	0	0	0	0	2	2	2
187	HDAC9	0	0	0	0	2	0	0	0	0	2	2	2
188	HDC	0	0	0	0	1	1	0	0	0	2	2	2
189	HEATR5B	0	0	0	0	2	0	0	0	0	2	2	2
190	HECW1	0	0	0	0	2	0	0	0	0	2	2	2
191	HOXC10	0	0	0	0	2	0	0	0	0	2	2	2
192	HS3ST3B1	0	0	0	0	2	0	0	0	0	2	2	2
193	HTR3A	0	0	0	0	2	0	0	0	0	2	2	2
194	IGFN1	0	0	0	0	2	0	0	0	0	2	2	2
195	IMPA2	0	0	0	0	2	0	0	0	0	2	2	2
196	INTS4	0	0	0	0	2	0	0	0	0	2	2	2
197	IPO11	0	0	0	0	2	0	0	0	0	2	2	2
198	ITIH1	0	0	0	0	2	0	0	0	0	2	2	2
199	JMJD6	0	1	0	0	1	0	0	0	0	2	2	2
200	KCNA5	0	0	0	0	2	0	0	0	0	2	2	2
201	KIAA0825	0	0	0	0	2	0	0	0	0	2	2	2
202	KIAA1551	0	0	0	0	2	0	0	0	0	2	2	2
203	KMT2C	0	0	0	0	2	0	0	0	0	2	2	2
204	KRT73	0	0	0	0	2	0	0	0	0	2	2	2
205	KRTAP24-1	0	0	0	0	2	0	0	0	0	2	2	2
206	LAMA5	0	0	0	0	2	0	0	0	0	2	2	2
207	LATS1	0	0	0	0	2	0	0	0	0	2	2	2
208	LIG4	0	0	0	0	2	0	0	0	0	2	2	2
209	LILRA1	0	0	0	0	2	0	0	0	0	2	2	2
210	LRBA	0	0	0	0	2	0	0	0	0	2	2	2
211	LRP2	0	0	0	0	2	0	0	0	0	2	2	2
212	LRP8	0	0	0	0	2	0	0	0	0	2	2	2
213	LRRC31	0	0	0	0	2	0	0	0	0	2	2	2
214	LTBP1	0	0	0	0	2	0	0	0	0	2	2	2
215	MAGEL2	0	0	0	0	2	0	0	0	0	2	2	2
216	MAML2	1	0	0	0	1	0	0	0	0	2	2	2
217	MAP1A	0	0	0	0	2	0	0	0	0	2	2	2
218	MAP2	0	0	0	0	2	0	0	0	0	2	2	2
219	MARK1	0	0	0	0	2	0	0	0	0	2	2	2
220	MBD5	0	0	0	0	2	0	0	0	0	2	2	2
221	MED13	1	0	0	0	1	0	0	0	0	2	2	2
222	MICB	0	0	0	0	2	0	0	0	0	2	2	2
223	MITF	0	0	0	0	2	0	0	0	0	2	2	2
224	MKI67	0	0	0	0	2	0	0	0	0	2	2	2
225	MORC1	0	0	0	0	2	0	0	0	0	2	2	2
226	MROH9	0	0	0	0	2	0	0	0	0	2	2	2
227	MSRB3	0	0	0	0	2	0	0	0	0	2	2	2
228	MTNR1B	0	0	0	0	2	0	0	0	0	2	2	2
229	MTR	0	0	0	0	1	0	0	1	0	2	2	2
230	MUC5B	0	0	0	0	2	0	0	0	0	2	2	2
231	MYCBP2	0	0	0	0	2	0	0	0	0	2	2	2
232	NAALADL2	0	0	0	0	2	0	0	0	0	2	2	2
233	NAV3	0	0	0	0	2	0	0	0	0	2	2	2
234	NBAS	0	0	0	0	2	0	0	0	0	2	2	2
235	NCAM2	0	0	0	0	2	0	0	0	0	2	2	2
236	NCDN	0	0	0	0	2	0	0	0	0	2	2	2
237	NEO1	0	0	0	0	1	0	0	1	0	2	2	2
238	NGB	0	0	0	0	2	0	0	0	0	2	2	2
239	NLRP5	0	0	0	0	2	0	0	0	0	2	2	2
240	NR0B1	0	0	0	0	2	0	0	0	0	2	2	2
241	NRK	0	0	0	0	2	0	0	0	0	2	2	2
242	NSA2	0	0	0	0	2	0	0	0	0	2	2	2
243	NTN1	0	0	0	0	2	0	0	0	0	2	2	2
244	NTNG1	0	0	0	0	2	0	0	0	0	2	2	2
245	NTSR1	0	0	0	0	2	0	0	0	0	2	2	2
246	NWD1	0	0	0	0	2	0	0	0	0	2	2	2
247	NYAP2	0	0	0	0	2	0	0	0	0	2	2	2
248	OBSCN	0	0	0	0	1	1	0	0	0	2	2	2
249	OBSL1	0	0	0	0	2	0	0	0	0	2	2	2
250	OR2A7	0	0	0	0	2	0	0	0	0	2	2	2
251	OR4A15	0	0	0	0	2	0	0	0	0	2	2	2
252	OR6M1	0	0	0	0	2	0	0	0	0	2	2	2
253	OR8K1	0	0	0	0	2	0	0	0	0	2	2	2
254	PAPOLB	0	0	0	0	2	0	0	0	0	2	2	2
255	PCDH17	0	0	0	0	2	0	0	0	0	2	2	2
256	PCDHB13	0	0	0	0	2	0	0	0	0	2	2	2
257	PCDHB2	0	0	0	0	2	0	0	0	0	2	2	2
258	PCDHGA2	0	0	0	0	2	0	0	0	0	2	2	2
259	PCDHGB3	0	0	0	0	1	1	0	0	0	2	2	2
260	PCLO	1	0	0	0	1	0	0	0	0	2	2	2
261	PDYN	0	0	0	0	2	0	0	0	0	2	2	2
262	PDZD2	0	0	0	0	2	0	0	0	0	2	2	2
263	PGK2	0	0	0	0	2	0	0	0	0	2	2	2
264	PHACTR3	0	0	0	0	2	0	0	0	0	2	2	2
265	PHF3	0	0	0	0	2	0	0	0	0	2	2	2
266	PHKA2	0	0	0	0	2	0	0	0	0	2	2	2
267	PIK3CA	0	0	0	0	2	0	0	0	0	2	2	2
268	PKHD1	0	0	0	0	2	0	0	0	0	2	2	2
269	PKNOX2	1	0	0	0	1	0	0	0	0	2	2	2
270	PLCG1	0	0	0	0	2	0	0	0	0	2	2	2
271	PLG	0	0	0	0	2	0	0	0	0	2	2	2
272	PLXNB2	0	0	0	0	2	0	0	0	0	2	2	2
273	PNLIP	0	0	0	0	2	0	0	0	0	2	2	2
274	POLR1A	0	0	0	0	2	0	0	0	0	2	2	2
275	POU3F4	0	0	0	0	2	0	0	0	0	2	2	2
276	PRR32	0	0	0	0	2	0	0	0	0	2	2	2
277	PTCHD1	0	0	0	0	2	0	0	0	0	2	2	2
278	PTCHD4	1	0	0	0	1	0	0	0	0	2	2	2
279	PTPN5	0	0	0	0	2	0	0	0	0	2	2	2
280	PTPRZ1	0	0	0	0	2	0	0	0	0	2	2	2
281	PXDN	0	0	0	0	2	0	0	0	0	2	2	2
282	PYROXD1	0	0	0	0	2	0	0	0	0	2	2	2
283	PZP	0	0	0	0	2	0	0	0	0	2	2	2
284	RAB3C	0	0	0	0	2	0	0	0	0	2	2	2
285	RADIL	0	0	0	0	2	0	0	0	0	2	2	2
286	RANBP17	0	0	0	0	1	1	0	0	0	2	2	2
287	RASA3	0	0	0	0	2	0	0	0	0	2	2	2
288	RASGRP1	0	0	0	0	2	0	0	0	0	2	2	2
289	RNF133	0	0	0	0	2	0	0	0	0	2	2	2
290	ROBO4	0	0	0	0	2	0	0	0	0	2	2	2
291	ROS1	0	0	0	0	2	0	0	0	0	2	2	2
292	RPS6KC1	0	0	0	0	2	0	0	0	0	2	2	2
293	RRP8	0	0	0	0	2	0	0	0	0	2	2	2
294	RTL1	0	0	0	0	2	0	0	0	0	2	2	2
295	SAA2	0	0	0	0	2	0	0	0	0	2	2	2
296	SAFB	0	0	0	0	1	0	0	1	0	2	2	2
297	SAMSN1	0	0	0	0	2	0	0	0	0	2	2	2
298	SCAPER	0	0	0	0	1	1	0	0	0	2	2	2
299	SCN11A	0	0	0	0	1	1	0	0	0	2	2	2
300	SDC2	0	0	0	0	2	0	0	0	0	2	2	2
301	SETX	0	0	0	0	2	0	0	0	0	2	2	2
302	SFMBT2	0	0	0	0	2	0	0	0	0	2	2	2
303	SHROOM2	1	0	0	0	1	0	0	0	0	2	2	2
304	SLC4A3	0	0	0	0	2	0	0	0	0	2	2	2
305	SLC6A14	0	0	0	0	2	0	0	0	0	2	2	2
306	SLC8A3	0	0	0	0	2	0	0	0	0	2	2	2
307	SLITRK1	0	0	0	0	2	0	0	0	0	2	2	2
308	SMAD2	0	0	0	0	1	1	0	0	0	2	2	2
309	SMG7	0	0	0	0	2	0	0	0	0	2	2	2
310	SNTG2	0	0	0	0	2	0	0	0	0	2	2	2
311	SON	0	0	0	0	2	0	0	0	0	2	2	2
312	SORCS1	0	0	0	0	2	0	0	0	0	2	2	2
313	SPAG16	0	0	0	0	2	0	0	0	0	2	2	2
314	SPTAN1	0	0	0	0	2	0	0	0	0	2	2	2
315	SPTB	0	0	0	0	2	0	0	0	0	2	2	2
316	SSPO	0	0	0	0	2	0	0	0	0	2	2	2
317	ST8SIA2	0	0	0	0	2	0	0	0	0	2	2	2
318	STK32B	0	0	0	0	2	0	0	0	0	2	2	2
319	STXBP4	0	0	0	0	2	0	0	0	0	2	2	2
320	SYNE2	0	0	0	0	2	0	0	0	0	2	2	2
321	TAB3	0	0	0	0	1	1	0	0	0	2	2	2
322	TARBP1	0	0	0	0	1	1	0	0	0	2	2	2
323	TATDN2	0	0	0	0	1	1	0	0	0	2	2	2
324	TBC1D8B	0	0	0	0	2	0	0	0	0	2	2	2
325	TCAF2	0	0	0	0	2	0	0	0	0	2	2	2
326	TDRD9	0	0	0	0	2	0	0	0	0	2	2	2
327	TECTA	0	0	0	0	2	0	0	0	0	2	2	2
328	TEX15	0	0	0	0	2	0	0	0	0	2	2	2
329	TMCO4	0	0	0	0	2	0	0	0	0	2	2	2
330	TMEFF1	0	0	0	0	1	1	0	0	0	2	2	2
331	TMEM132D	0	0	0	0	2	0	0	0	0	2	2	2
332	TMEM43	0	0	0	0	2	0	0	0	0	2	2	2
333	TPO	0	0	0	0	2	0	0	0	0	2	2	2
334	TRERF1	0	0	0	0	1	1	0	0	0	2	2	2
335	TRIML2	0	0	0	0	2	0	0	0	0	2	2	2
336	TSHZ3	0	0	0	0	2	0	0	0	0	2	2	2
337	UBR4	0	0	0	0	2	0	0	0	0	2	2	2
338	USP19	0	1	0	0	1	0	0	0	0	2	2	2
339	UTRN	0	0	0	0	2	0	0	0	0	2	2	2
340	VWA5B1	0	0	0	0	2	0	0	0	0	2	2	2
341	WDFY4	0	0	0	0	1	1	0	0	0	2	2	2
342	WDHD1	0	0	0	0	1	1	0	0	0	2	2	2
343	WHSC1L1	1	0	0	0	0	1	0	0	0	2	2	2
344	WWC2	0	1	0	0	1	0	0	0	0	2	2	2
345	ZBED9	0	0	0	0	2	0	0	0	0	2	2	2
346	ZC3HAV1	0	0	0	0	1	1	0	0	0	2	2	2
347	ZEB2	0	0	0	0	2	0	0	0	0	2	2	2
348	ZFR	0	0	0	0	2	0	0	0	0	2	2	2
349	ZNF224	0	0	0	0	2	0	0	0	0	2	2	2
350	ZNF287	0	0	0	0	2	0	0	0	0	2	2	2
351	ZNF385B	0	0	0	0	2	0	0	0	0	2	2	2
352	ZNF451	0	0	0	0	2	0	0	0	0	2	2	2
353	ZNF546	0	0	0	0	2	0	0	0	0	2	2	2
354	ZNF607	0	0	0	0	2	0	0	0	0	2	2	2
355	ZNF646	0	0	0	0	2	0	0	0	0	2	2	2
356	ZW10	0	0	0	0	1	1	0	0	0	2	2	2
357	ALX4	0	0	0	0	2	0	0	0	0	2	1	1
358	ASB10	0	0	0	0	2	0	0	0	0	2	1	1
359	ATP9B	0	0	0	0	2	0	0	0	0	2	1	1
360	CEP170	0	0	0	0	2	0	0	0	0	2	1	1
361	DOCK10	0	0	0	0	2	0	0	0	0	2	1	1
362	EMG1	0	2	0	0	0	0	0	0	0	2	1	1
363	FGD2	0	1	0	0	1	0	0	0	0	2	1	1
364	FLRT3	1	0	0	0	1	0	0	0	0	2	1	1
365	MGA	0	0	0	0	2	0	0	0	0	2	1	1
366	PHF14	1	0	0	0	0	1	0	0	0	2	1	1
367	PKN3	0	0	0	0	2	0	0	0	0	2	1	1
368	PPL	0	0	0	0	2	0	0	0	0	2	1	1
369	PPM1N	1	0	0	0	1	0	0	0	0	2	1	1
370	SMARCA5	0	0	0	0	2	0	0	0	0	2	1	1
371	SOX6	0	0	0	0	2	0	0	0	0	2	1	1
372	ZNF574	0	0	0	0	2	0	0	0	0	2	1	1
373	ZXDA	0	0	0	0	2	0	0	0	0	2	1	1
374	ZXDC	0	0	0	0	2	0	0	0	0	2	1	1
375	A1CF	0	0	0	1	0	0	0	0	0	1	1	1
376	AASDH	0	0	0	0	1	0	0	0	0	1	1	1
377	ABCA1	0	0	0	0	1	0	0	0	0	1	1	1
378	ABCA7	0	0	0	0	1	0	0	0	0	1	1	1
379	ABCA8	0	0	0	0	1	0	0	0	0	1	1	1
380	ABCA9	0	1	0	0	0	0	0	0	0	1	1	1
381	ABCB1	0	0	0	0	1	0	0	0	0	1	1	1
382	ABCB10	0	0	0	0	1	0	0	0	0	1	1	1
383	ABCC10	0	0	0	0	1	0	0	0	0	1	1	1
384	ABCC11	0	0	0	0	1	0	0	0	0	1	1	1
385	ABCC5	0	0	0	0	1	0	0	0	0	1	1	1
386	ABCC6	0	0	0	0	1	0	0	0	0	1	1	1
387	ABCC9	0	0	0	0	1	0	0	0	0	1	1	1
388	ABCE1	0	0	0	0	1	0	0	0	0	1	1	1
389	ABCG2	0	0	0	0	0	1	0	0	0	1	1	1
390	ABI3BP	0	0	0	0	1	0	0	0	0	1	1	1
391	ABL1	0	0	0	0	1	0	0	0	0	1	1	1
392	ABLIM1	0	0	0	0	1	0	0	0	0	1	1	1
393	ACADM	0	0	0	0	1	0	0	0	0	1	1	1
394	ACAT2	0	0	0	0	1	0	0	0	0	1	1	1
395	ACBD5	0	0	0	0	1	0	0	0	0	1	1	1
396	ACHE	0	0	0	0	1	0	0	0	0	1	1	1
397	ACO1	0	1	0	0	0	0	0	0	0	1	1	1
398	ACOT13	0	0	0	0	1	0	0	0	0	1	1	1
399	ACOXL	0	0	0	0	1	0	0	0	0	1	1	1
400	ACPP	0	0	0	0	1	0	0	0	0	1	1	1
401	ACRBP	0	0	0	0	1	0	0	0	0	1	1	1
402	ACSBG1	0	0	0	0	1	0	0	0	0	1	1	1
403	ACSL3	0	0	0	0	1	0	0	0	0	1	1	1
404	ACSM2A	0	0	0	0	1	0	0	0	0	1	1	1
405	ACSM3	0	0	0	0	1	0	0	0	0	1	1	1
406	ACSS3	0	0	0	0	1	0	0	0	0	1	1	1
407	ACTL9	0	0	0	0	1	0	0	0	0	1	1	1
408	ACTR1A	0	0	0	0	1	0	0	0	0	1	1	1
409	ACTRT1	0	0	0	0	1	0	0	0	0	1	1	1
410	ACVR1	0	0	0	0	1	0	0	0	0	1	1	1
411	ACVR2B	0	0	0	0	1	0	0	0	0	1	1	1
412	ACVRL1	0	0	0	0	1	0	0	0	0	1	1	1
413	ADAD1	0	0	0	0	1	0	0	0	0	1	1	1
414	ADAM12	0	0	0	0	1	0	0	0	0	1	1	1
415	ADAM17	0	0	0	0	1	0	0	0	0	1	1	1
416	ADAM29	0	0	0	0	1	0	0	0	0	1	1	1
417	ADAMDEC1	0	0	0	0	1	0	0	0	0	1	1	1
418	ADAMTS15	0	0	0	0	1	0	0	0	0	1	1	1
419	ADAMTS6	0	1	0	0	0	0	0	0	0	1	1	1
420	ADAMTS9	0	0	0	0	1	0	0	0	0	1	1	1
421	ADCY1	0	0	0	0	1	0	0	0	0	1	1	1
422	ADCY2	0	0	0	0	0	1	0	0	0	1	1	1
423	ADCY7	0	0	0	0	1	0	0	0	0	1	1	1
424	ADCYAP1	0	0	0	0	1	0	0	0	0	1	1	1
425	ADCYAP1R1	0	0	0	0	1	0	0	0	0	1	1	1
426	ADGB	0	0	0	0	1	0	0	0	0	1	1	1
427	ADGRG5	0	0	0	0	1	0	0	0	0	1	1	1
428	ADGRV1	0	0	0	0	1	0	0	0	0	1	1	1
429	ADH5	0	0	0	0	0	1	0	0	0	1	1	1
430	ADNP	0	1	0	0	0	0	0	0	0	1	1	1
431	ADRB3	0	0	0	0	1	0	0	0	0	1	1	1
432	AEBP1	0	0	0	0	1	0	0	0	0	1	1	1
433	AFAP1	0	0	0	0	1	0	0	0	0	1	1	1
434	AFAP1L1	0	0	0	0	0	1	0	0	0	1	1	1
435	AFF2	0	0	0	0	1	0	0	0	0	1	1	1
436	AGAP3	0	0	0	0	1	0	0	0	0	1	1	1
437	AGBL1	0	0	0	0	1	0	0	0	0	1	1	1
438	AGGF1	0	0	0	0	1	0	0	0	0	1	1	1
439	AHCTF1	0	1	0	0	0	0	0	0	0	1	1	1
440	AHI1	0	0	0	0	1	0	0	0	0	1	1	1
441	AHNAK2	0	0	0	0	1	0	0	0	0	1	1	1
442	AHRR	0	0	0	0	1	0	0	0	0	1	1	1
443	AHSG	0	0	0	0	1	0	0	0	0	1	1	1
444	AICDA	0	0	0	0	1	0	0	0	0	1	1	1
445	AIMP2	0	0	0	0	1	0	0	0	0	1	1	1
446	AK9	0	0	0	0	1	0	0	0	0	1	1	1
447	AKAP11	0	0	0	0	1	0	0	0	0	1	1	1
448	AKAP13	0	0	0	0	1	0	0	0	0	1	1	1
449	AKAP3	0	0	0	0	1	0	0	0	0	1	1	1
450	AKAP6	0	0	0	0	1	0	0	0	0	1	1	1
451	AKAP7	0	0	0	0	1	0	0	0	0	1	1	1
452	AKAP8L	0	0	0	0	1	0	0	0	0	1	1	1
453	AKR1C3	0	0	0	0	1	0	0	0	0	1	1	1
454	AKR1E2	0	0	0	0	1	0	0	0	0	1	1	1
455	ALDH3A2	0	0	0	0	1	0	0	0	0	1	1	1
456	ALDOC	0	0	0	0	1	0	0	0	0	1	1	1
457	ALG5	0	0	0	0	1	0	0	0	0	1	1	1
458	ALLC	0	0	0	0	1	0	0	0	0	1	1	1
459	ALOX12B	0	0	0	0	0	0	0	1	0	1	1	1
460	ALPK1	0	0	0	0	1	0	0	0	0	1	1	1
461	ALYREF	0	0	0	0	1	0	0	0	0	1	1	1
462	AMER1	0	0	0	0	1	0	0	0	0	1	1	1
463	AMN	0	0	0	0	1	0	0	0	0	1	1	1
464	AMY2A	0	0	0	0	1	0	0	0	0	1	1	1
465	ANAPC1	0	0	0	0	1	0	0	0	0	1	1	1
466	ANAPC7	0	0	0	0	0	0	0	1	0	1	1	1
467	ANGEL2	0	0	0	0	1	0	0	0	0	1	1	1
468	ANK1	0	1	0	0	0	0	0	0	0	1	1	1
469	ANKFN1	0	0	0	0	1	0	0	0	0	1	1	1
470	ANKFY1	0	0	0	0	1	0	0	0	0	1	1	1
471	ANKMY1	0	0	0	0	1	0	0	0	0	1	1	1
472	ANKRD26	0	0	0	0	1	0	0	0	0	1	1	1
473	ANKRD30B	0	0	0	0	1	0	0	0	0	1	1	1
474	ANKRD32	0	0	0	0	1	0	0	0	0	1	1	1
475	ANKRD44	0	0	0	0	1	0	0	0	0	1	1	1
476	ANKRD52	0	0	0	0	1	0	0	0	0	1	1	1
477	ANKRD54	0	0	0	0	1	0	0	0	0	1	1	1
478	ANKS1A	0	0	0	0	0	1	0	0	0	1	1	1
479	ANO4	0	0	0	0	0	1	0	0	0	1	1	1
480	ANP32D	0	0	0	0	1	0	0	0	0	1	1	1
481	ANXA7	0	0	0	0	1	0	0	0	0	1	1	1
482	AP1M1	0	0	0	0	1	0	0	0	0	1	1	1
483	AP3B2	0	0	0	0	1	0	0	0	0	1	1	1
484	APOB	0	0	0	0	1	0	0	0	0	1	1	1
485	APOL1	0	0	0	0	1	0	0	0	0	1	1	1
486	AQP6	0	0	0	0	1	0	0	0	0	1	1	1
487	ARAP3	0	0	0	0	1	0	0	0	0	1	1	1
488	ARFGEF3	0	0	0	0	1	0	0	0	0	1	1	1
489	ARHGAP22	0	0	0	0	1	0	0	0	0	1	1	1
490	ARHGAP25	1	0	0	0	0	0	0	0	0	1	1	1
491	ARHGAP29	0	0	0	0	1	0	0	0	0	1	1	1
492	ARHGAP30	0	0	0	0	1	0	0	0	0	1	1	1
493	ARHGAP35	0	0	0	0	1	0	0	0	0	1	1	1
494	ARHGAP5	0	0	1	0	0	0	0	0	0	1	1	1
495	ARHGEF28	0	0	0	0	1	0	0	0	0	1	1	1
496	ARHGEF5	0	0	0	0	0	1	0	0	0	1	1	1
497	ARIH1	0	0	0	0	1	0	0	0	0	1	1	1
498	ARMC1	0	0	0	0	1	0	0	0	0	1	1	1
499	ARMCX2	0	0	0	0	1	0	0	0	0	1	1	1
500	ARMCX5	0	0	0	0	1	0	0	0	0	1	1	1
501	ARNTL	0	0	0	0	1	0	0	0	0	1	1	1
502	ARPC4	0	0	0	0	0	1	0	0	0	1	1	1
503	ASAP1	0	0	0	0	1	0	0	0	0	1	1	1
504	ASB11	0	0	0	0	0	1	0	0	0	1	1	1
505	ASB16	0	0	0	0	1	0	0	0	0	1	1	1
506	ASIC2	0	0	0	0	0	0	0	1	0	1	1	1
507	ASIC4	0	0	0	0	1	0	0	0	0	1	1	1
508	ASMTL	0	0	0	0	1	0	0	0	0	1	1	1
509	ASNSD1	0	0	0	0	0	1	0	0	0	1	1	1
510	ASPHD2	0	0	0	0	1	0	0	0	0	1	1	1
511	ASPM	0	0	0	0	0	1	0	0	0	1	1	1
512	ASXL1	0	0	0	0	0	1	0	0	0	1	1	1
513	ASXL3	0	0	0	0	1	0	0	0	0	1	1	1
514	ATAD2B	0	0	0	0	1	0	0	0	0	1	1	1
515	ATF7IP	0	0	1	0	0	0	0	0	0	1	1	1
516	ATG9B	0	0	0	0	1	0	0	0	0	1	1	1
517	ATMIN	0	0	0	0	1	0	0	0	0	1	1	1
518	ATN1	0	0	0	0	1	0	0	0	0	1	1	1
519	ATP10A	0	0	0	0	1	0	0	0	0	1	1	1
520	ATP2A3	0	0	0	0	1	0	0	0	0	1	1	1
521	ATP2B1	0	0	0	0	1	0	0	0	0	1	1	1
522	ATP2B3	0	0	0	0	1	0	0	0	0	1	1	1
523	ATP6V0A2	0	0	0	0	1	0	0	0	0	1	1	1
524	ATP6V0A4	0	0	0	0	0	1	0	0	0	1	1	1
525	ATP6V1H	0	0	0	0	1	0	0	0	0	1	1	1
526	ATP7A	0	0	0	0	1	0	0	0	0	1	1	1
527	ATP8B2	0	0	0	0	1	0	0	0	0	1	1	1
528	ATP8B4	0	0	0	1	0	0	0	0	0	1	1	1
529	ATR	0	0	0	0	1	0	0	0	0	1	1	1
530	ATRNL1	0	0	0	0	0	1	0	0	0	1	1	1
531	ATRX	0	0	0	0	0	1	0	0	0	1	1	1
532	AURKC	0	0	0	0	1	0	0	0	0	1	1	1
533	AUTS2	0	0	0	0	1	0	0	0	0	1	1	1
534	AWAT2	0	0	0	0	1	0	0	0	0	1	1	1
535	AXIN1	0	0	0	0	1	0	0	0	0	1	1	1
536	AXIN2	0	0	0	0	1	0	0	0	0	1	1	1
537	AZGP1	0	0	0	0	1	0	0	0	0	1	1	1
538	B3GALNT2	0	0	0	0	1	0	0	0	0	1	1	1
539	B4GALNT3	0	0	0	0	1	0	0	0	0	1	1	1
540	B4GALNT4	0	0	0	0	1	0	0	0	0	1	1	1
541	BACH2	0	0	0	0	1	0	0	0	0	1	1	1
542	BCL11A	0	0	0	0	1	0	0	0	0	1	1	1
543	BCL9L	0	1	0	0	0	0	0	0	0	1	1	1
544	BCLAF1	0	0	0	0	1	0	0	0	0	1	1	1
545	BCOR	0	0	0	0	1	0	0	0	0	1	1	1
546	BDKRB2	0	0	0	0	1	0	0	0	0	1	1	1
547	BEST2	0	0	0	0	1	0	0	0	0	1	1	1
548	BEST4	0	0	0	0	1	0	0	0	0	1	1	1
549	BEX1	0	0	0	0	0	1	0	0	0	1	1	1
550	BFSP2	0	0	0	0	1	0	0	0	0	1	1	1
551	BHMT2	0	0	0	0	0	1	0	0	0	1	1	1
552	BICD2	0	0	0	0	1	0	0	0	0	1	1	1
553	BIRC3	0	0	0	0	0	1	0	0	0	1	1	1
554	BIRC6	0	0	0	0	1	0	0	0	0	1	1	1
555	BLK	0	0	0	0	0	0	0	1	0	1	1	1
556	BLM	0	0	0	0	1	0	0	0	0	1	1	1
557	BLMH	0	0	0	0	1	0	0	0	0	1	1	1
558	BMS1	0	0	0	0	1	0	0	0	0	1	1	1
559	BNC1	0	0	0	0	1	0	0	0	0	1	1	1
560	BOP1	0	0	0	0	1	0	0	0	0	1	1	1
561	BPI	0	0	0	0	1	0	0	0	0	1	1	1
562	BPIFA3	0	0	0	0	1	0	0	0	0	1	1	1
563	BPIFB2	0	0	0	0	0	1	0	0	0	1	1	1
564	BPTF	0	0	0	0	1	0	0	0	0	1	1	1
565	BRCC3	0	0	0	0	1	0	0	0	0	1	1	1
566	BRD4	0	0	0	0	1	0	0	0	0	1	1	1
567	BRDT	0	0	0	0	1	0	0	0	0	1	1	1
568	BRPF1	0	0	0	0	1	0	0	0	0	1	1	1
569	BRWD1	0	0	0	0	1	0	0	0	0	1	1	1
570	BSCL2	0	0	0	0	1	0	0	0	0	1	1	1
571	BTBD10	0	0	0	0	1	0	0	0	0	1	1	1
572	BTNL2	0	0	0	0	1	0	0	0	0	1	1	1
573	BVES	0	0	0	0	1	0	0	0	0	1	1	1
574	C10orf71	0	0	0	0	1	0	0	0	0	1	1	1
575	C11orf63	0	0	0	0	1	0	0	0	0	1	1	1
576	C12orf4	0	0	0	0	1	0	0	0	0	1	1	1
577	C12orf42	0	0	0	0	1	0	0	0	0	1	1	1
578	C12orf5	0	0	0	0	1	0	0	0	0	1	1	1
579	C14orf37	1	0	0	0	0	0	0	0	0	1	1	1
580	C14orf93	0	0	0	0	0	1	0	0	0	1	1	1
581	C16orf86	0	0	0	0	1	0	0	0	0	1	1	1
582	C16orf96	0	0	0	0	1	0	0	0	0	1	1	1
583	C19orf18	0	0	0	0	1	0	0	0	0	1	1	1
584	C1orf109	0	0	0	0	1	0	0	0	0	1	1	1
585	C1orf226	0	0	0	0	1	0	0	0	0	1	1	1
586	C1orf94	0	0	0	0	1	0	0	0	0	1	1	1
587	C21orf91	0	0	0	0	0	1	0	0	0	1	1	1
588	C2CD2	0	0	0	0	1	0	0	0	0	1	1	1
589	C2orf42	0	0	0	0	1	0	0	0	0	1	1	1
590	C3orf38	0	0	0	0	1	0	0	0	0	1	1	1
591	C4BPA	0	0	0	0	1	0	0	0	0	1	1	1
592	C4orf26	0	0	0	0	1	0	0	0	0	1	1	1
593	C5orf60	0	0	0	0	1	0	0	0	0	1	1	1
594	C6	0	0	0	0	1	0	0	0	0	1	1	1
595	C6orf10	0	0	0	0	0	1	0	0	0	1	1	1
596	C6orf203	0	0	0	0	1	0	0	0	0	1	1	1
597	C7orf33	0	0	0	0	1	0	0	0	0	1	1	1
598	C7orf43	0	0	0	0	1	0	0	0	0	1	1	1
599	C8B	0	0	0	0	1	0	0	0	0	1	1	1
600	C9orf129	0	0	0	0	1	0	0	0	0	1	1	1
601	CABYR	0	0	0	0	1	0	0	0	0	1	1	1
602	CACNA1A	0	0	0	0	1	0	0	0	0	1	1	1
603	CACNA1B	0	0	0	0	1	0	0	0	0	1	1	1
604	CACNA1F	0	0	0	0	1	0	0	0	0	1	1	1
605	CACNA2D2	0	0	0	0	1	0	0	0	0	1	1	1
606	CACNA2D4	0	0	0	0	1	0	0	0	0	1	1	1
607	CACNB3	1	0	0	0	0	0	0	0	0	1	1	1
608	CACNG7	0	0	0	0	1	0	0	0	0	1	1	1
609	CADPS2	0	0	0	0	1	0	0	0	0	1	1	1
610	CALB2	0	0	0	0	1	0	0	0	0	1	1	1
611	CALCOCO2	0	0	0	0	1	0	0	0	0	1	1	1
612	CALN1	0	0	0	0	1	0	0	0	0	1	1	1
613	CAMKK1	0	0	0	0	1	0	0	0	0	1	1	1
614	CAMSAP2	0	0	0	0	1	0	0	0	0	1	1	1
615	CAPG	1	0	0	0	0	0	0	0	0	1	1	1
616	CAPN15	0	0	0	0	1	0	0	0	0	1	1	1
617	CAPRIN2	0	0	0	0	1	0	0	0	0	1	1	1
618	CAPSL	0	0	0	0	1	0	0	0	0	1	1	1
619	CAPZA3	0	0	0	0	1	0	0	0	0	1	1	1
620	CARD11	0	0	0	0	1	0	0	0	0	1	1	1
621	CARD14	0	0	0	0	1	0	0	0	0	1	1	1
622	CASKIN2	0	0	0	0	1	0	0	0	0	1	1	1
623	CASP8AP2	0	0	0	0	1	0	0	0	0	1	1	1
624	CASZ1	0	0	0	0	1	0	0	0	0	1	1	1
625	CAT	0	0	0	0	1	0	0	0	0	1	1	1
626	CATSPERB	0	0	0	0	1	0	0	0	0	1	1	1
627	CATSPERG	0	0	0	0	1	0	0	0	0	1	1	1
628	CAV3	0	0	0	0	1	0	0	0	0	1	1	1
629	CBLB	0	0	0	0	1	0	0	0	0	1	1	1
630	CBLN1	0	0	0	0	1	0	0	0	0	1	1	1
631	CBR4	0	0	0	0	1	0	0	0	0	1	1	1
632	CBX1	0	0	0	0	1	0	0	0	0	1	1	1
633	CCBL2	0	0	0	0	1	0	0	0	0	1	1	1
634	CCDC106	0	0	0	0	1	0	0	0	0	1	1	1
635	CCDC146	0	1	0	0	0	0	0	0	0	1	1	1
636	CCDC150	0	0	0	0	1	0	0	0	0	1	1	1
637	CCDC154	0	0	0	0	1	0	0	0	0	1	1	1
638	CCDC158	1	0	0	0	0	0	0	0	0	1	1	1
639	CCDC178	0	0	0	0	1	0	0	0	0	1	1	1
640	CCDC180	0	0	0	0	1	0	0	0	0	1	1	1
641	CCDC3	0	0	0	0	1	0	0	0	0	1	1	1
642	CCDC42	0	0	0	0	1	0	0	0	0	1	1	1
643	CCDC57	0	0	0	0	1	0	0	0	0	1	1	1
644	CCDC71	0	0	0	0	1	0	0	0	0	1	1	1
645	CCDC78	0	0	0	0	1	0	0	0	0	1	1	1
646	CCDC81	0	0	0	0	0	1	0	0	0	1	1	1
647	CCDC84	0	0	0	0	1	0	0	0	0	1	1	1
648	CCDC86	0	0	0	0	1	0	0	0	0	1	1	1
649	CCDC88A	0	0	0	0	1	0	0	0	0	1	1	1
650	CCDC91	0	0	0	0	1	0	0	0	0	1	1	1
651	CCDC92	0	0	0	0	1	0	0	0	0	1	1	1
652	CCER1	0	0	0	0	1	0	0	0	0	1	1	1
653	CCKAR	0	0	0	0	1	0	0	0	0	1	1	1
654	CCKBR	0	0	0	0	1	0	0	0	0	1	1	1
655	CCL4	0	0	0	0	1	0	0	0	0	1	1	1
656	CCNT2	0	0	0	0	1	0	0	0	0	1	1	1
657	CCR1	0	0	0	0	1	0	0	0	0	1	1	1
658	CCR3	0	0	0	0	1	0	0	0	0	1	1	1
659	CCSER2	0	0	0	0	1	0	0	0	0	1	1	1
660	CD163	0	0	0	0	1	0	0	0	0	1	1	1
661	CD163L1	0	0	0	0	1	0	0	0	0	1	1	1
662	CD207	0	0	0	0	1	0	0	0	0	1	1	1
663	CD44	0	0	0	0	1	0	0	0	0	1	1	1
664	CD83	0	0	0	0	1	0	0	0	0	1	1	1
665	CDADC1	0	0	0	0	1	0	0	0	0	1	1	1
666	CDC14A	0	0	0	0	1	0	0	0	0	1	1	1
667	CDC20	0	0	0	0	1	0	0	0	0	1	1	1
668	CDCP1	0	0	0	0	1	0	0	0	0	1	1	1
669	CDH19	0	0	0	0	1	0	0	0	0	1	1	1
670	CDH22	0	0	0	0	1	0	0	0	0	1	1	1
671	CDH23	0	0	0	0	1	0	0	0	0	1	1	1
672	CDHR2	0	0	0	0	1	0	0	0	0	1	1	1
673	CDHR4	0	0	0	0	0	0	0	1	0	1	1	1
674	CDK15	0	0	0	0	1	0	0	0	0	1	1	1
675	CDK5	0	0	0	0	1	0	0	0	0	1	1	1
676	CDK8	0	0	0	0	0	0	0	1	0	1	1	1
677	CDSN	0	0	0	0	0	1	0	0	0	1	1	1
678	CDYL	0	0	0	0	1	0	0	0	0	1	1	1
679	CEACAM1	0	0	0	0	1	0	0	0	0	1	1	1
680	CECR5	0	0	0	0	1	0	0	0	0	1	1	1
681	CELSR1	0	0	0	0	1	0	0	0	0	1	1	1
682	CELSR2	0	0	0	0	1	0	0	0	0	1	1	1
683	CENPBD1	0	0	0	0	1	0	0	0	0	1	1	1
684	CENPF	0	0	0	0	1	0	0	0	0	1	1	1
685	CENPU	0	0	0	0	1	0	0	0	0	1	1	1
686	CEP152	0	0	0	0	1	0	0	0	0	1	1	1
687	CEP164	0	0	0	0	1	0	0	0	0	1	1	1
688	CEP72	0	0	0	0	1	0	0	0	0	1	1	1
689	CERS6	0	1	0	0	0	0	0	0	0	1	1	1
690	CES5A	0	0	0	0	0	0	0	1	0	1	1	1
691	CFAP54	0	0	0	0	1	0	0	0	0	1	1	1
692	CFAP74	0	0	0	0	0	1	0	0	0	1	1	1
693	CFH	0	0	0	0	1	0	0	0	0	1	1	1
694	CFHR1	0	0	0	0	1	0	0	0	0	1	1	1
695	CGA	0	0	0	0	1	0	0	0	0	1	1	1
696	CHAC2	0	0	0	0	1	0	0	0	0	1	1	1
697	CHAMP1	0	0	0	0	1	0	0	0	0	1	1	1
698	CHD1	0	0	0	0	1	0	0	0	0	1	1	1
699	CHD8	0	0	0	0	1	0	0	0	0	1	1	1
700	CHDH	0	0	0	0	1	0	0	0	0	1	1	1
701	CHEK2P2	0	0	0	0	0	0	0	1	0	1	1	1
702	CHGA	0	0	0	0	1	0	0	0	0	1	1	1
703	CHGB	0	0	0	0	1	0	0	0	0	1	1	1
704	CHIT1	0	0	0	0	1	0	0	0	0	1	1	1
705	CHORDC1	0	0	0	0	1	0	0	0	0	1	1	1
706	CHRNA6	0	0	0	0	1	0	0	0	0	1	1	1
707	CHST2	0	0	0	0	1	0	0	0	0	1	1	1
708	CHST3	0	0	0	0	1	0	0	0	0	1	1	1
709	CHST4	0	0	0	0	0	1	0	0	0	1	1	1
710	CHTF18	0	0	0	0	1	0	0	0	0	1	1	1
711	CIB3	0	0	0	0	1	0	0	0	0	1	1	1
712	CILP	0	0	0	0	1	0	0	0	0	1	1	1
713	CLCA2	0	0	0	0	1	0	0	0	0	1	1	1
714	CLCN5	1	0	0	0	0	0	0	0	0	1	1	1
715	CLDN18	0	0	0	0	1	0	0	0	0	1	1	1
716	CLDN8	0	0	0	0	1	0	0	0	0	1	1	1
717	CLEC16A	0	0	0	0	1	0	0	0	0	1	1	1
718	CLEC18B	0	0	0	0	1	0	0	0	0	1	1	1
719	CLEC2B	0	0	0	0	1	0	0	0	0	1	1	1
720	CLEC2L	0	0	0	0	1	0	0	0	0	1	1	1
721	CLEC9A	0	0	0	0	1	0	0	0	0	1	1	1
722	CLINT1	0	0	0	0	1	0	0	0	0	1	1	1
723	CLNK	0	0	0	0	1	0	0	0	0	1	1	1
724	CLPS	0	0	0	0	1	0	0	0	0	1	1	1
725	CLRN1	0	0	0	0	1	0	0	0	0	1	1	1
726	CLRN2	0	0	0	0	1	0	0	0	0	1	1	1
727	CLSPN	0	0	0	0	1	0	0	0	0	1	1	1
728	CLSTN2	0	0	0	0	1	0	0	0	0	1	1	1
729	CLTCL1	0	0	0	0	1	0	0	0	0	1	1	1
730	CMBL	0	0	0	0	1	0	0	0	0	1	1	1
731	CMTR2	0	0	0	0	1	0	0	0	0	1	1	1
732	CNBD1	0	0	0	0	1	0	0	0	0	1	1	1
733	CNGA2	0	0	0	0	1	0	0	0	0	1	1	1
734	CNOT1	0	0	0	0	1	0	0	0	0	1	1	1
735	CNOT10	0	0	0	0	1	0	0	0	0	1	1	1
736	CNPPD1	0	0	0	0	1	0	0	0	0	1	1	1
737	CNTN1	0	0	0	0	1	0	0	0	0	1	1	1
738	CNTN3	0	0	0	0	1	0	0	0	0	1	1	1
739	CNTN4	0	0	0	0	1	0	0	0	0	1	1	1
740	CNTNAP2	0	0	0	0	0	1	0	0	0	1	1	1
741	CNTNAP3	0	0	0	0	1	0	0	0	0	1	1	1
742	CNTNAP4	0	0	0	0	0	0	0	1	0	1	1	1
743	COG6	0	0	0	0	1	0	0	0	0	1	1	1
744	COG8	0	0	0	0	1	0	0	0	0	1	1	1
745	COL12A1	0	0	0	0	1	0	0	0	0	1	1	1
746	COL22A1	0	0	0	0	1	0	0	0	0	1	1	1
747	COL24A1	1	0	0	0	0	0	0	0	0	1	1	1
748	COL3A1	0	0	0	0	1	0	0	0	0	1	1	1
749	COL5A1	0	0	0	0	1	0	0	0	0	1	1	1
750	COL5A2	0	0	0	0	1	0	0	0	0	1	1	1
751	COL6A1	0	0	0	0	1	0	0	0	0	1	1	1
752	COL6A3	0	0	0	0	1	0	0	0	0	1	1	1
753	COL6A5	0	0	0	0	1	0	0	0	0	1	1	1
754	COL7A1	0	0	0	0	1	0	0	0	0	1	1	1
755	COL9A1	0	0	0	0	1	0	0	0	0	1	1	1
756	COLGALT1	0	0	0	0	1	0	0	0	0	1	1	1
757	COLGALT2	0	0	0	0	1	0	0	0	0	1	1	1
758	COPB1	0	0	0	0	1	0	0	0	0	1	1	1
759	COPG2	0	0	0	0	1	0	0	0	0	1	1	1
760	COPS6	0	0	0	1	0	0	0	0	0	1	1	1
761	COX18	0	0	0	0	1	0	0	0	0	1	1	1
762	CPAMD8	0	0	0	0	1	0	0	0	0	1	1	1
763	CPB1	0	0	0	0	1	0	0	0	0	1	1	1
764	CPE	0	0	0	0	1	0	0	0	0	1	1	1
765	CPED1	0	0	0	0	1	0	0	0	0	1	1	1
766	CPNE4	0	0	0	0	1	0	0	0	0	1	1	1
767	CPQ	0	0	0	0	1	0	0	0	0	1	1	1
768	CPS1	0	0	0	0	1	0	0	0	0	1	1	1
769	CPSF1	0	0	0	0	1	0	0	0	0	1	1	1
770	CPT1A	0	0	0	0	1	0	0	0	0	1	1	1
771	CPXM1	0	0	0	0	1	0	0	0	0	1	1	1
772	CPXM2	0	0	0	0	1	0	0	0	0	1	1	1
773	CR1	0	0	0	0	1	0	0	0	0	1	1	1
774	CRACR2A	0	0	0	0	1	0	0	0	0	1	1	1
775	CRAT	0	0	0	0	1	0	0	0	0	1	1	1
776	CREB3	0	0	0	0	1	0	0	0	0	1	1	1
777	CREM	0	0	0	0	1	0	0	0	0	1	1	1
778	CRHR1	0	0	0	0	1	0	0	0	0	1	1	1
779	CRHR2	0	0	0	0	1	0	0	0	0	1	1	1
780	CRISPLD1	0	0	0	0	0	0	0	1	0	1	1	1
781	CRMP1	0	0	0	0	1	0	0	0	0	1	1	1
782	CRNKL1	0	0	0	0	1	0	0	0	0	1	1	1
783	CRYGD	0	0	0	0	1	0	0	0	0	1	1	1
784	CRYL1	0	0	0	0	1	0	0	0	0	1	1	1
785	CSDC2	0	0	0	0	1	0	0	0	0	1	1	1
786	CSDE1	0	0	0	0	0	0	0	0	1	1	1	1
787	CSGALNACT1	0	0	0	0	1	0	0	0	0	1	1	1
788	CSNK1A1L	0	0	0	0	1	0	0	0	0	1	1	1
789	CSPG4	0	0	0	0	1	0	0	0	0	1	1	1
790	CSPP1	0	0	0	0	1	0	0	0	0	1	1	1
791	CSTF2T	0	0	0	0	1	0	0	0	0	1	1	1
792	CSTF3	0	0	0	0	1	0	0	0	0	1	1	1
793	CTCF	0	0	0	0	1	0	0	0	0	1	1	1
794	CTNNA2	0	0	0	0	1	0	0	0	0	1	1	1
795	CTNNBL1	0	0	0	0	1	0	0	0	0	1	1	1
796	CTNND2	0	0	0	0	1	0	0	0	0	1	1	1
797	CTPS2	0	0	0	0	1	0	0	0	0	1	1	1
798	CTSD	0	0	0	0	1	0	0	0	0	1	1	1
799	CUBN	0	0	0	0	1	0	0	0	0	1	1	1
800	CWC15	0	0	0	0	1	0	0	0	0	1	1	1
801	CWH43	0	0	0	0	0	1	0	0	0	1	1	1
802	CYFIP2	0	0	0	0	1	0	0	0	0	1	1	1
803	CYGB	0	0	0	0	1	0	0	0	0	1	1	1
804	CYP11A1	0	0	0	0	1	0	0	0	0	1	1	1
805	CYP11B1	0	0	0	0	0	1	0	0	0	1	1	1
806	CYP27C1	0	0	0	0	1	0	0	0	0	1	1	1
807	CYP2A7	0	0	0	0	1	0	0	0	0	1	1	1
808	CYP4Z1	0	0	0	0	1	0	0	0	0	1	1	1
809	DAAM1	0	0	0	0	1	0	0	0	0	1	1	1
810	DAAM2	0	0	0	0	1	0	0	0	0	1	1	1
811	DAB2IP	0	0	0	0	1	0	0	0	0	1	1	1
812	DACH2	0	0	0	0	1	0	0	0	0	1	1	1
813	DAG1	0	0	0	0	1	0	0	0	0	1	1	1
814	DAGLA	0	0	0	0	1	0	0	0	0	1	1	1
815	DAPK3	0	0	0	0	1	0	0	0	0	1	1	1
816	DAW1	0	0	0	0	1	0	0	0	0	1	1	1
817	DCAF10	0	1	0	0	0	0	0	0	0	1	1	1
818	DCAF13	0	0	0	0	1	0	0	0	0	1	1	1
819	DCAF4L2	0	0	0	0	1	0	0	0	0	1	1	1
820	DCLK2	0	0	0	0	1	0	0	0	0	1	1	1
821	DDHD2	0	0	1	0	0	0	0	0	0	1	1	1
822	DDOST	0	0	0	0	1	0	0	0	0	1	1	1
823	DDX24	0	0	0	0	1	0	0	0	0	1	1	1
824	DDX26B	0	0	0	0	1	0	0	0	0	1	1	1
825	DDX28	0	0	0	0	1	0	0	0	0	1	1	1
826	DDX43	0	0	0	0	1	0	0	0	0	1	1	1
827	DEFB106B	1	0	0	0	0	0	0	0	0	1	1	1
828	DEGS1	0	0	0	0	1	0	0	0	0	1	1	1
829	DENND3	0	0	0	0	1	0	0	0	0	1	1	1
830	DENND5A	0	0	0	0	1	0	0	0	0	1	1	1
831	DEPDC5	0	0	0	0	1	0	0	0	0	1	1	1
832	DGCR2	0	0	0	0	1	0	0	0	0	1	1	1
833	DGKB	0	0	0	0	1	0	0	0	0	1	1	1
834	DHRS7C	0	0	0	0	1	0	0	0	0	1	1	1
835	DHTKD1	0	0	0	0	1	0	0	0	0	1	1	1
836	DHX29	0	0	0	0	1	0	0	0	0	1	1	1
837	DHX38	0	0	0	0	1	0	0	0	0	1	1	1
838	DIDO1	0	0	0	0	0	1	0	0	0	1	1	1
839	DIP2C	0	0	0	0	1	0	0	0	0	1	1	1
840	DIS3	0	0	0	0	1	0	0	0	0	1	1	1
841	DIS3L	0	0	0	0	1	0	0	0	0	1	1	1
842	DISP1	0	0	0	0	1	0	0	0	0	1	1	1
843	DLGAP3	0	0	0	0	1	0	0	0	0	1	1	1
844	DLK2	0	0	0	0	0	0	0	1	0	1	1	1
845	DMBT1	0	0	0	0	1	0	0	0	0	1	1	1
846	DMD	0	0	0	0	1	0	0	0	0	1	1	1
847	DMP1	0	1	0	0	0	0	0	0	0	1	1	1
848	DMRTC2	0	0	0	0	1	0	0	0	0	1	1	1
849	DMXL2	0	0	0	0	1	0	0	0	0	1	1	1
850	DNAH10	0	0	0	0	1	0	0	0	0	1	1	1
851	DNAH12	0	0	0	0	1	0	0	0	0	1	1	1
852	DNAH17	0	0	0	0	1	0	0	0	0	1	1	1
853	DNAH2	0	0	0	0	1	0	0	0	0	1	1	1
854	DNAH3	0	0	0	0	1	0	0	0	0	1	1	1
855	DNAH9	0	0	0	0	1	0	0	0	0	1	1	1
856	DNAI1	0	0	0	0	1	0	0	0	0	1	1	1
857	DNAJC16	0	0	0	0	1	0	0	0	0	1	1	1
858	DNAJC24	0	0	0	0	1	0	0	0	0	1	1	1
859	DNAJC4	0	0	0	0	1	0	0	0	0	1	1	1
860	DNAJC6	0	0	0	0	1	0	0	0	0	1	1	1
861	DNAL1	0	0	0	0	1	0	0	0	0	1	1	1
862	DNM1	0	0	0	0	1	0	0	0	0	1	1	1
863	DNM2	0	0	0	0	1	0	0	0	0	1	1	1
864	DNM3	0	0	0	0	1	0	0	0	0	1	1	1
865	DNMBP	0	0	0	0	1	0	0	0	0	1	1	1
866	DNPEP	0	0	0	0	1	0	0	0	0	1	1	1
867	DOCK3	0	0	0	0	1	0	0	0	0	1	1	1
868	DOCK9	0	0	0	0	1	0	0	0	0	1	1	1
869	DPF2	0	0	0	0	1	0	0	0	0	1	1	1
870	DPH2	0	0	0	0	1	0	0	0	0	1	1	1
871	DPP10	0	0	0	0	1	0	0	0	0	1	1	1
872	DPYSL2	0	0	0	0	1	0	0	0	0	1	1	1
873	DRAM2	0	0	0	0	1	0	0	0	0	1	1	1
874	DRC7	0	0	0	0	1	0	0	0	0	1	1	1
875	DRD3	0	0	0	0	0	0	0	1	0	1	1	1
876	DSCAM	0	0	0	0	1	0	0	0	0	1	1	1
877	DST	0	0	0	0	0	0	0	1	0	1	1	1
878	DTD1	0	0	0	0	1	0	0	0	0	1	1	1
879	DTYMK	0	0	0	0	1	0	0	0	0	1	1	1
880	DVL1	0	0	0	0	1	0	0	0	0	1	1	1
881	DYNC1H1	0	0	0	0	1	0	0	0	0	1	1	1
882	DYNC1I1	0	0	0	0	1	0	0	0	0	1	1	1
883	DYTN	0	0	0	0	1	0	0	0	0	1	1	1
884	DYX1C1	0	0	0	0	1	0	0	0	0	1	1	1
885	DZANK1	0	0	0	0	1	0	0	0	0	1	1	1
886	EBF1	0	0	0	0	1	0	0	0	0	1	1	1
887	ECM2	0	0	0	0	1	0	0	0	0	1	1	1
888	EEF1A1	0	0	0	0	0	0	1	0	0	1	1	1
889	EFCAB5	0	0	0	0	1	0	0	0	0	1	1	1
890	EFR3B	0	0	0	0	1	0	0	0	0	1	1	1
891	EHBP1L1	0	0	0	0	1	0	0	0	0	1	1	1
892	EHD3	0	0	0	0	1	0	0	0	0	1	1	1
893	EHMT2	0	0	0	0	1	0	0	0	0	1	1	1
894	EIF2AK4	0	0	0	0	1	0	0	0	0	1	1	1
895	EIF3K	0	0	1	0	0	0	0	0	0	1	1	1
896	EIF4A2	0	0	0	0	1	0	0	0	0	1	1	1
897	EIF4G2	0	0	0	0	1	0	0	0	0	1	1	1
898	ELAC2	0	0	0	0	1	0	0	0	0	1	1	1
899	ELF3	0	1	0	0	0	0	0	0	0	1	1	1
900	ELK3	0	0	0	0	1	0	0	0	0	1	1	1
901	ELMO2	0	0	0	0	1	0	0	0	0	1	1	1
902	ELP2	0	0	0	0	1	0	0	0	0	1	1	1
903	EMC8	0	0	0	0	1	0	0	0	0	1	1	1
904	EMD	0	0	0	0	1	0	0	0	0	1	1	1
905	EMILIN1	0	0	0	0	1	0	0	0	0	1	1	1
906	EML2	0	0	0	0	1	0	0	0	0	1	1	1
907	ENAM	0	0	0	0	1	0	0	0	0	1	1	1
908	ENC1	0	0	0	0	1	0	0	0	0	1	1	1
909	ENOSF1	1	0	0	0	0	0	0	0	0	1	1	1
910	ENPEP	0	0	0	0	1	0	0	0	0	1	1	1
911	ENPP4	0	0	0	0	1	0	0	0	0	1	1	1
912	EPC2	0	0	0	0	1	0	0	0	0	1	1	1
913	EPG5	0	0	0	0	1	0	0	0	0	1	1	1
914	EPHA4	0	0	0	0	1	0	0	0	0	1	1	1
915	EPHA5	0	0	0	0	0	1	0	0	0	1	1	1
916	EPHA6	0	0	0	0	1	0	0	0	0	1	1	1
917	EPHA7	0	0	0	0	1	0	0	0	0	1	1	1
918	EPS8L3	0	0	0	0	1	0	0	0	0	1	1	1
919	ERAP1	0	0	0	0	1	0	0	0	0	1	1	1
920	ERAP2	0	0	0	0	1	0	0	0	0	1	1	1
921	ERBB2	0	0	0	0	1	0	0	0	0	1	1	1
922	ERBB3	0	1	0	0	0	0	0	0	0	1	1	1
923	ERCC6L	0	0	0	0	1	0	0	0	0	1	1	1
924	ERICH3	1	0	0	0	0	0	0	0	0	1	1	1
925	ERLEC1	0	0	0	0	0	1	0	0	0	1	1	1
926	ERMP1	0	0	0	0	1	0	0	0	0	1	1	1
927	ERP27	0	0	0	0	1	0	0	0	0	1	1	1
928	ESR1	0	0	0	0	1	0	0	0	0	1	1	1
929	ESRRG	0	0	0	0	1	0	0	0	0	1	1	1
930	EVA1A	0	0	0	0	1	0	0	0	0	1	1	1
931	EVA1C	0	0	0	0	1	0	0	0	0	1	1	1
932	EVC	0	0	0	0	1	0	0	0	0	1	1	1
933	EVI5	0	0	0	0	1	0	0	0	0	1	1	1
934	EVPL	0	0	0	0	1	0	0	0	0	1	1	1
935	EXD3	0	0	0	0	1	0	0	0	0	1	1	1
936	EXO1	0	0	0	0	0	0	0	1	0	1	1	1
937	EXOC3L2	0	0	0	0	1	0	0	0	0	1	1	1
938	EXOC6B	0	0	0	0	1	0	0	0	0	1	1	1
939	EXOC7	0	0	0	0	1	0	0	0	0	1	1	1
940	EXOC8	0	0	0	0	1	0	0	0	0	1	1	1
941	EXOSC4	0	0	0	0	1	0	0	0	0	1	1	1
942	EXOSC8	0	1	0	0	0	0	0	0	0	1	1	1
943	EXOSC9	0	0	0	0	1	0	0	0	0	1	1	1
944	EXT1	0	0	0	0	1	0	0	0	0	1	1	1
945	EXTL3	0	0	0	0	1	0	0	0	0	1	1	1
946	F10	0	0	0	0	1	0	0	0	0	1	1	1
947	F13B	0	0	0	0	1	0	0	0	0	1	1	1
948	F3	0	0	0	0	1	0	0	0	0	1	1	1
949	F5	0	0	0	0	1	0	0	0	0	1	1	1
950	FAAH2	0	0	0	0	1	0	0	0	0	1	1	1
951	FADS2	0	0	0	0	1	0	0	0	0	1	1	1
952	FAM107B	0	0	0	0	1	0	0	0	0	1	1	1
953	FAM110B	0	0	0	0	1	0	0	0	0	1	1	1
954	FAM114A1	0	0	0	0	1	0	0	0	0	1	1	1
955	FAM120A	0	0	0	0	1	0	0	0	0	1	1	1
956	FAM126B	0	0	0	0	1	0	0	0	0	1	1	1
957	FAM127C	0	0	0	0	1	0	0	0	0	1	1	1
958	FAM134C	0	0	0	0	1	0	0	0	0	1	1	1
959	FAM135A	0	0	0	0	1	0	0	0	0	1	1	1
960	FAM160A2	0	0	0	0	1	0	0	0	0	1	1	1
961	FAM167A	0	0	0	0	1	0	0	0	0	1	1	1
962	FAM171B	0	0	0	0	1	0	0	0	0	1	1	1
963	FAM184A	0	0	0	0	1	0	0	0	0	1	1	1
964	FAM193A	0	0	0	0	1	0	0	0	0	1	1	1
965	FAM199X	0	0	0	0	1	0	0	0	0	1	1	1
966	FAM200A	0	0	0	0	1	0	0	0	0	1	1	1
967	FAM213A	0	0	0	0	1	0	0	0	0	1	1	1
968	FAM221B	0	0	0	0	1	0	0	0	0	1	1	1
969	FAM47B	0	0	0	0	1	0	0	0	0	1	1	1
970	FAM65C	0	0	0	0	1	0	0	0	0	1	1	1
971	FAM92A1	0	0	0	0	1	0	0	0	0	1	1	1
972	FAM98C	0	0	0	0	1	0	0	0	0	1	1	1
973	FANCI	0	0	0	0	1	0	0	0	0	1	1	1
974	FANCM	0	0	0	0	1	0	0	0	0	1	1	1
975	FARP1	0	0	0	0	1	0	0	0	0	1	1	1
976	FAT1	0	0	0	0	1	0	0	0	0	1	1	1
977	FBF1	0	0	0	0	1	0	0	0	0	1	1	1
978	FBN2	0	0	0	0	1	0	0	0	0	1	1	1
979	FBN3	0	0	0	0	0	1	0	0	0	1	1	1
980	FBXO21	0	0	0	0	0	1	0	0	0	1	1	1
981	FBXO31	0	0	0	0	1	0	0	0	0	1	1	1
982	FBXO40	0	0	0	0	1	0	0	0	0	1	1	1
983	FBXO47	0	0	0	0	1	0	0	0	0	1	1	1
984	FBXO7	0	0	0	0	1	0	0	0	0	1	1	1
985	FBXW10	0	0	0	0	1	0	0	0	0	1	1	1
986	FBXW12	0	0	0	0	1	0	0	0	0	1	1	1
987	FCER2	0	0	0	0	1	0	0	0	0	1	1	1
988	FCGBP	0	0	0	0	1	0	0	0	0	1	1	1
989	FCRL1	0	0	0	0	0	1	0	0	0	1	1	1
990	FER	0	1	0	0	0	0	0	0	0	1	1	1
991	FERD3L	0	0	0	0	1	0	0	0	0	1	1	1
992	FERMT1	0	0	0	0	1	0	0	0	0	1	1	1
993	FFAR3	0	0	0	0	1	0	0	0	0	1	1	1
994	FGA	0	0	0	0	1	0	0	0	0	1	1	1
995	FGF13	0	0	0	0	1	0	0	0	0	1	1	1
996	FIBCD1	0	0	0	0	1	0	0	0	0	1	1	1
997	FKBP14	0	0	0	0	1	0	0	0	0	1	1	1
998	FKBP4	0	0	0	0	1	0	0	0	0	1	1	1
999	FKBP6	0	0	0	0	1	0	0	0	0	1	1	1
1000	FKBP7	0	0	0	0	1	0	0	0	0	1	1	1
1001	FLNA	0	0	0	0	1	0	0	0	0	1	1	1
1002	FLT3	0	0	0	0	1	0	0	0	0	1	1	1
1003	FLT4	0	0	0	0	1	0	0	0	0	1	1	1
1004	FMN2	0	0	0	0	1	0	0	0	0	1	1	1
1005	FMNL2	0	0	0	0	1	0	0	0	0	1	1	1
1006	FMO2	0	0	0	0	1	0	0	0	0	1	1	1
1007	FMO3	0	0	0	0	1	0	0	0	0	1	1	1
1008	FN1	0	0	0	0	1	0	0	0	0	1	1	1
1009	FNDC8	0	0	0	0	1	0	0	0	0	1	1	1
1010	FOS	0	0	0	0	1	0	0	0	0	1	1	1
1011	FOXK1	0	0	0	0	1	0	0	0	0	1	1	1
1012	FOXL1	0	0	0	0	1	0	0	0	0	1	1	1
1013	FOXN3	0	0	0	0	1	0	0	0	0	1	1	1
1014	FOXP1	1	0	0	0	0	0	0	0	0	1	1	1
1015	FOXP3	0	0	0	0	1	0	0	0	0	1	1	1
1016	FPR1	0	0	0	0	1	0	0	0	0	1	1	1
1017	FRY	0	0	0	0	1	0	0	0	0	1	1	1
1018	FRYL	0	0	0	0	1	0	0	0	0	1	1	1
1019	FSCB	0	0	0	0	1	0	0	0	0	1	1	1
1020	FSCN3	0	0	0	0	1	0	0	0	0	1	1	1
1021	FSD1L	0	0	0	0	1	0	0	0	0	1	1	1
1022	FSHB	0	0	0	0	0	1	0	0	0	1	1	1
1023	FSIP2	0	0	0	0	1	0	0	0	0	1	1	1
1024	FTSJ2	0	0	0	0	1	0	0	0	0	1	1	1
1025	FUT3	0	0	0	0	1	0	0	0	0	1	1	1
1026	FUT8	0	0	0	0	0	1	0	0	0	1	1	1
1027	FUT9	0	0	0	0	1	0	0	0	0	1	1	1
1028	FZD10	0	0	0	0	1	0	0	0	0	1	1	1
1029	GABBR2	0	0	0	0	1	0	0	0	0	1	1	1
1030	GABPA	0	0	0	0	1	0	0	0	0	1	1	1
1031	GABRA5	0	0	0	0	1	0	0	0	0	1	1	1
1032	GABRG1	0	0	0	0	1	0	0	0	0	1	1	1
1033	GABRG2	0	0	0	0	1	0	0	0	0	1	1	1
1034	GALNS	0	0	0	0	1	0	0	0	0	1	1	1
1035	GALNT13	0	0	0	0	1	0	0	0	0	1	1	1
1036	GALNT14	0	0	0	0	1	0	0	0	0	1	1	1
1037	GALNT7	0	0	0	0	1	0	0	0	0	1	1	1
1038	GALNTL5	0	0	0	0	1	0	0	0	0	1	1	1
1039	GALP	0	0	0	0	1	0	0	0	0	1	1	1
1040	GAS2L2	0	1	0	0	0	0	0	0	0	1	1	1
1041	GAS2L3	0	0	0	0	1	0	0	0	0	1	1	1
1042	GATAD2B	0	0	0	0	1	0	0	0	0	1	1	1
1043	GC	0	1	0	0	0	0	0	0	0	1	1	1
1044	GDAP1L1	0	0	0	0	1	0	0	0	0	1	1	1
1045	GDF6	0	0	0	0	1	0	0	0	0	1	1	1
1046	GFM2	0	0	0	0	1	0	0	0	0	1	1	1
1047	GGT5	0	0	0	0	0	0	0	1	0	1	1	1
1048	GIGYF2	0	0	0	0	0	1	0	0	0	1	1	1
1049	GIMAP2	0	0	0	0	1	0	0	0	0	1	1	1
1050	GIMAP8	0	0	0	0	1	0	0	0	0	1	1	1
1051	GJD2	0	0	0	0	1	0	0	0	0	1	1	1
1052	GKAP1	0	0	0	0	1	0	0	0	0	1	1	1
1053	GLI1	0	0	0	0	0	1	0	0	0	1	1	1
1054	GLI2	0	0	0	0	1	0	0	0	0	1	1	1
1055	GLO1	0	0	0	0	1	0	0	0	0	1	1	1
1056	GLRB	0	0	0	0	1	0	0	0	0	1	1	1
1057	GLTSCR1	0	0	0	0	1	0	0	0	0	1	1	1
1058	GNAS	0	0	0	0	1	0	0	0	0	1	1	1
1059	GNE	0	0	0	0	1	0	0	0	0	1	1	1
1060	GNG11	0	0	0	0	1	0	0	0	0	1	1	1
1061	GNG3	0	0	0	0	1	0	0	0	0	1	1	1
1062	GOLGA4	0	0	0	0	1	0	0	0	0	1	1	1
1063	GOLGA6A	0	0	0	0	1	0	0	0	0	1	1	1
1064	GPAT2	0	0	0	0	1	0	0	0	0	1	1	1
1065	GPATCH1	0	0	0	1	0	0	0	0	0	1	1	1
1066	GPBP1L1	0	0	0	0	1	0	0	0	0	1	1	1
1067	GPC5	0	0	0	0	1	0	0	0	0	1	1	1
1068	GPC6	0	0	0	0	1	0	0	0	0	1	1	1
1069	GPNMB	0	0	0	0	1	0	0	0	0	1	1	1
1070	GPR101	0	0	0	0	1	0	0	0	0	1	1	1
1071	GPR137	0	0	0	0	1	0	0	0	0	1	1	1
1072	GPR139	0	0	0	0	1	0	0	0	0	1	1	1
1073	GPR157	0	0	0	0	0	1	0	0	0	1	1	1
1074	GPR174	0	0	0	0	1	0	0	0	0	1	1	1
1075	GPR18	0	0	0	0	1	0	0	0	0	1	1	1
1076	GPR19	0	0	0	0	1	0	0	0	0	1	1	1
1077	GPR37	0	0	0	0	1	0	0	0	0	1	1	1
1078	GPR37L1	0	0	0	0	1	0	0	0	0	1	1	1
1079	GPR55	0	0	0	0	1	0	0	0	0	1	1	1
1080	GPX3	0	0	0	0	1	0	0	0	0	1	1	1
1081	GRB14	0	0	0	0	1	0	0	0	0	1	1	1
1082	GRB7	0	0	0	0	1	0	0	0	0	1	1	1
1083	GREB1	0	0	0	0	1	0	0	0	0	1	1	1
1084	GREM1	0	0	0	0	1	0	0	0	0	1	1	1
1085	GRHL1	0	0	0	0	1	0	0	0	0	1	1	1
1086	GRIA1	0	0	0	0	1	0	0	0	0	1	1	1
1087	GRIK1	0	0	0	0	1	0	0	0	0	1	1	1
1088	GRK4	0	0	0	0	1	0	0	0	0	1	1	1
1089	GRM1	0	0	0	0	1	0	0	0	0	1	1	1
1090	GRM3	0	0	0	0	1	0	0	0	0	1	1	1
1091	GSK3B	0	0	0	0	1	0	0	0	0	1	1	1
1092	GTF2H1	0	0	0	0	1	0	0	0	0	1	1	1
1093	GTSF1	1	0	0	0	0	0	0	0	0	1	1	1
1094	GUCA2B	0	0	0	0	1	0	0	0	0	1	1	1
1095	GUF1	0	0	0	0	1	0	0	0	0	1	1	1
1096	GXYLT1	0	0	0	0	1	0	0	0	0	1	1	1
1097	GYLTL1B	0	0	0	0	1	0	0	0	0	1	1	1
1098	H2AFY2	0	0	0	0	1	0	0	0	0	1	1	1
1099	HABP2	0	0	0	0	1	0	0	0	0	1	1	1
1100	HADHB	0	0	0	0	1	0	0	0	0	1	1	1
1101	HAP1	0	0	0	0	1	0	0	0	0	1	1	1
1102	HAS3	0	0	0	0	1	0	0	0	0	1	1	1
1103	HAVCR1	0	0	0	0	1	0	0	0	0	1	1	1
1104	HBP1	0	0	0	0	1	0	0	0	0	1	1	1
1105	HCAR2	0	0	0	0	1	0	0	0	0	1	1	1
1106	HCFC1	0	0	0	0	1	0	0	0	0	1	1	1
1107	HCN1	0	0	0	0	1	0	0	0	0	1	1	1
1108	HDAC3	0	0	0	0	0	0	0	1	0	1	1	1
1109	HECTD2	0	0	0	0	1	0	0	0	0	1	1	1
1110	HECTD4	0	0	0	0	1	0	0	0	0	1	1	1
1111	HECW2	0	0	0	0	1	0	0	0	0	1	1	1
1112	HELQ	0	0	0	0	1	0	0	0	0	1	1	1
1113	HERC1	0	0	0	0	1	0	0	0	0	1	1	1
1114	HERPUD2	0	0	0	0	1	0	0	0	0	1	1	1
1115	HEXB	0	0	0	0	1	0	0	0	0	1	1	1
1116	HFM1	0	0	0	0	1	0	0	0	0	1	1	1
1117	HGH1	0	0	0	0	1	0	0	0	0	1	1	1
1118	HIP1	0	0	0	0	1	0	0	0	0	1	1	1
1119	HIP1R	0	0	0	0	1	0	0	0	0	1	1	1
1120	HIST1H2AE	0	0	0	0	1	0	0	0	0	1	1	1
1121	HIST1H2AK	0	0	0	0	1	0	0	0	0	1	1	1
1122	HIST1H2BL	0	0	0	0	1	0	0	0	0	1	1	1
1123	HIST1H3D	0	0	0	0	1	0	0	0	0	1	1	1
1124	HIST3H2BB	0	0	0	0	1	0	0	0	0	1	1	1
1125	HIST3H3	0	0	0	0	1	0	0	0	0	1	1	1
1126	HIVEP2	0	0	0	0	1	0	0	0	0	1	1	1
1127	HIVEP3	0	0	0	0	1	0	0	0	0	1	1	1
1128	HJURP	0	0	0	0	1	0	0	0	0	1	1	1
1129	HK2	0	0	0	0	1	0	0	0	0	1	1	1
1130	HK3	0	0	0	0	1	0	0	0	0	1	1	1
1131	HKR1	0	0	0	0	1	0	0	0	0	1	1	1
1132	HLA-DQA1	0	0	0	0	1	0	0	0	0	1	1	1
1133	HMGXB3	0	0	0	0	1	0	0	0	0	1	1	1
1134	HMMR	0	0	0	0	1	0	0	0	0	1	1	1
1135	HNRNPAB	1	0	0	0	0	0	0	0	0	1	1	1
1136	HNRNPH2	0	0	0	0	1	0	0	0	0	1	1	1
1137	HPD	0	0	0	0	1	0	0	0	0	1	1	1
1138	HPGDS	0	0	0	0	1	0	0	0	0	1	1	1
1139	HRH2	0	0	0	0	1	0	0	0	0	1	1	1
1140	HS1BP3	0	0	0	0	1	0	0	0	0	1	1	1
1141	HS3ST2	0	0	0	0	1	0	0	0	0	1	1	1
1142	HSD17B2	0	0	0	0	1	0	0	0	0	1	1	1
1143	HSD3B1	0	0	0	0	1	0	0	0	0	1	1	1
1144	HSFX2	0	0	0	0	1	0	0	0	0	1	1	1
1145	HSPA12A	0	0	0	0	1	0	0	0	0	1	1	1
1146	HSPA4	0	0	0	0	1	0	0	0	0	1	1	1
1147	HSPA6	0	0	0	0	1	0	0	0	0	1	1	1
1148	HSPB8	0	0	0	0	1	0	0	0	0	1	1	1
1149	HSPD1	0	0	0	0	0	1	0	0	0	1	1	1
1150	HTR3E	0	0	0	0	1	0	0	0	0	1	1	1
1151	HTRA3	0	0	0	0	1	0	0	0	0	1	1	1
1152	HUNK	0	0	0	0	1	0	0	0	0	1	1	1
1153	HUWE1	0	0	0	0	1	0	0	0	0	1	1	1
1154	IAPP	0	0	0	0	1	0	0	0	0	1	1	1
1155	IBSP	0	0	0	0	1	0	0	0	0	1	1	1
1156	ICA1	0	1	0	0	0	0	0	0	0	1	1	1
1157	ICE1	0	0	0	0	1	0	0	0	0	1	1	1
1158	IFI27L2	0	0	0	0	1	0	0	0	0	1	1	1
1159	IFI44L	0	0	0	0	1	0	0	0	0	1	1	1
1160	IFNA6	0	0	0	0	0	1	0	0	0	1	1	1
1161	IFNL2	0	0	0	0	0	1	0	0	0	1	1	1
1162	IGHD	0	0	0	0	1	0	0	0	0	1	1	1
1163	IGHG3	0	0	0	0	1	0	0	0	0	1	1	1
1164	IGHMBP2	0	0	0	0	1	0	0	0	0	1	1	1
1165	IGHV4-31	0	0	0	0	1	0	0	0	0	1	1	1
1166	IGKV1D-16	0	0	0	0	1	0	0	0	0	1	1	1
1167	IGKV3D-7	0	0	0	0	1	0	0	0	0	1	1	1
1168	IGLV3-21	0	0	0	0	1	0	0	0	0	1	1	1
1169	IGSF1	0	0	0	0	1	0	0	0	0	1	1	1
1170	IGSF10	0	0	0	0	1	0	0	0	0	1	1	1
1171	IGSF21	0	0	0	0	1	0	0	0	0	1	1	1
1172	IGSF8	0	0	0	0	1	0	0	0	0	1	1	1
1173	IGSF9B	0	0	0	0	1	0	0	0	0	1	1	1
1174	IKBKG	0	0	0	0	1	0	0	0	0	1	1	1
1175	IKZF1	0	0	0	0	1	0	0	0	0	1	1	1
1176	IKZF3	0	0	0	0	1	0	0	0	0	1	1	1
1177	IL17A	0	0	0	0	1	0	0	0	0	1	1	1
1178	IL17RC	0	0	0	0	1	0	0	0	0	1	1	1
1179	IL17RD	0	0	0	0	1	0	0	0	0	1	1	1
1180	IL1RAP	0	0	0	0	1	0	0	0	0	1	1	1
1181	IL1RL2	0	0	0	0	1	0	0	0	0	1	1	1
1182	IL1RN	0	0	0	0	1	0	0	0	0	1	1	1
1183	IL31RA	0	0	0	0	1	0	0	0	0	1	1	1
1184	IL9R	0	0	0	0	1	0	0	0	0	1	1	1
1185	INADL	0	0	0	0	1	0	0	0	0	1	1	1
1186	ING1	0	0	0	0	1	0	0	0	0	1	1	1
1187	INHBA	0	0	0	0	1	0	0	0	0	1	1	1
1188	INTU	0	0	0	0	1	0	0	0	0	1	1	1
1189	IP6K3	0	0	0	0	1	0	0	0	0	1	1	1
1190	IPO13	0	0	0	0	1	0	0	0	0	1	1	1
1191	IPO9	0	0	0	0	1	0	0	0	0	1	1	1
1192	IQCE	0	0	0	0	1	0	0	0	0	1	1	1
1193	IQCJ	0	0	0	0	1	0	0	0	0	1	1	1
1194	IQCK	1	0	0	0	0	0	0	0	0	1	1	1
1195	IREB2	0	0	0	0	1	0	0	0	0	1	1	1
1196	IRF1	0	0	0	0	1	0	0	0	0	1	1	1
1197	IRF3	0	0	0	0	1	0	0	0	0	1	1	1
1198	IRGM	0	0	0	0	1	0	0	0	0	1	1	1
1199	IRS4	0	0	0	0	1	0	0	0	0	1	1	1
1200	IRX1	0	0	0	0	1	0	0	0	0	1	1	1
1201	ITGA4	0	0	0	0	1	0	0	0	0	1	1	1
1202	ITGA8	0	0	0	0	1	0	0	0	0	1	1	1
1203	ITGA9	0	0	0	0	1	0	0	0	0	1	1	1
1204	ITGAE	0	0	0	0	1	0	0	0	0	1	1	1
1205	ITGB6	0	0	0	0	1	0	0	0	0	1	1	1
1206	ITIH6	0	0	0	0	1	0	0	0	0	1	1	1
1207	ITM2C	0	0	0	0	1	0	0	0	0	1	1	1
1208	ITPR1	0	0	0	0	1	0	0	0	0	1	1	1
1209	ITPRIPL1	0	0	0	0	1	0	0	0	0	1	1	1
1210	IVNS1ABP	0	0	0	0	1	0	0	0	0	1	1	1
1211	JMJD1C	0	0	0	0	1	0	0	0	0	1	1	1
1212	JMJD7-PLA2G4B	0	0	0	0	1	0	0	0	0	1	1	1
1213	KAL1	0	0	0	0	1	0	0	0	0	1	1	1
1214	KALRN	0	0	0	0	1	0	0	0	0	1	1	1
1215	KANSL1	0	0	0	0	1	0	0	0	0	1	1	1
1216	KANSL3	0	0	0	0	1	0	0	0	0	1	1	1
1217	KAT2A	0	0	0	0	1	0	0	0	0	1	1	1
1218	KAZN	0	0	0	0	1	0	0	0	0	1	1	1
1219	KCNA10	0	0	0	0	1	0	0	0	0	1	1	1
1220	KCNA2	0	0	0	0	1	0	0	0	0	1	1	1
1221	KCNB1	0	0	0	0	1	0	0	0	0	1	1	1
1222	KCNC2	0	0	0	0	1	0	0	0	0	1	1	1
1223	KCNC4	0	0	0	0	1	0	0	0	0	1	1	1
1224	KCND2	0	0	0	0	1	0	0	0	0	1	1	1
1225	KCNH1	0	0	0	0	1	0	0	0	0	1	1	1
1226	KCNJ2	0	0	0	0	1	0	0	0	0	1	1	1
1227	KCNJ4	0	0	0	0	1	0	0	0	0	1	1	1
1228	KCNJ6	1	0	0	0	0	0	0	0	0	1	1	1
1229	KCNK16	0	0	0	0	1	0	0	0	0	1	1	1
1230	KCNK17	0	0	0	0	1	0	0	0	0	1	1	1
1231	KCNN1	0	0	0	0	1	0	0	0	0	1	1	1
1232	KCNN4	0	1	0	0	0	0	0	0	0	1	1	1
1233	KCNQ3	0	0	0	0	1	0	0	0	0	1	1	1
1234	KCNQ5	0	0	0	0	1	0	0	0	0	1	1	1
1235	KCNS2	0	0	0	0	1	0	0	0	0	1	1	1
1236	KCNT1	0	0	0	0	1	0	0	0	0	1	1	1
1237	KCNV1	0	0	0	0	1	0	0	0	0	1	1	1
1238	KCP	0	0	0	0	1	0	0	0	0	1	1	1
1239	KCTD10	0	0	0	0	1	0	0	0	0	1	1	1
1240	KCTD21	0	0	0	0	1	0	0	0	0	1	1	1
1241	KCTD4	0	0	0	0	0	1	0	0	0	1	1	1
1242	KDELC1	0	0	0	0	1	0	0	0	0	1	1	1
1243	KDM2B	0	0	0	0	1	0	0	0	0	1	1	1
1244	KDM3B	0	0	0	0	1	0	0	0	0	1	1	1
1245	KDM4C	0	0	0	0	0	1	0	0	0	1	1	1
1246	KDM5A	0	0	0	0	1	0	0	0	0	1	1	1
1247	KHDC1L	0	0	0	0	1	0	0	0	0	1	1	1
1248	KIAA0196	0	0	0	0	1	0	0	0	0	1	1	1
1249	KIAA0319	0	0	0	0	1	0	0	0	0	1	1	1
1250	KIAA0408	1	0	0	0	0	0	0	0	0	1	1	1
1251	KIAA0430	0	0	0	0	1	0	0	0	0	1	1	1
1252	KIAA0586	0	0	0	0	1	0	0	0	0	1	1	1
1253	KIAA1024	0	0	0	0	1	0	0	0	0	1	1	1
1254	KIAA1109	0	0	0	0	1	0	0	0	0	1	1	1
1255	KIAA1211	0	0	0	0	1	0	0	0	0	1	1	1
1256	KIAA1328	0	0	0	0	1	0	0	0	0	1	1	1
1257	KIAA1429	0	0	0	0	1	0	0	0	0	1	1	1
1258	KIAA1522	0	0	0	0	1	0	0	0	0	1	1	1
1259	KIAA1549L	0	0	0	0	1	0	0	0	0	1	1	1
1260	KIAA1671	0	0	0	0	0	1	0	0	0	1	1	1
1261	KIAA1755	0	0	0	0	1	0	0	0	0	1	1	1
1262	KIAA2022	0	0	0	0	1	0	0	0	0	1	1	1
1263	KIF11	0	0	0	0	1	0	0	0	0	1	1	1
1264	KIF16B	0	0	0	0	1	0	0	0	0	1	1	1
1265	KIF18B	0	0	0	0	1	0	0	0	0	1	1	1
1266	KIF1A	0	0	0	0	0	1	0	0	0	1	1	1
1267	KIF20B	0	0	0	0	1	0	0	0	0	1	1	1
1268	KIF22	0	0	0	0	1	0	0	0	0	1	1	1
1269	KIF24	0	0	0	0	1	0	0	0	0	1	1	1
1270	KIF26B	0	0	0	0	1	0	0	0	0	1	1	1
1271	KIF2B	0	0	0	0	1	0	0	0	0	1	1	1
1272	KIF2C	0	0	0	0	1	0	0	0	0	1	1	1
1273	KIF3B	0	0	0	0	1	0	0	0	0	1	1	1
1274	KIF9	0	0	0	0	1	0	0	0	0	1	1	1
1275	KIFC3	0	0	0	0	1	0	0	0	0	1	1	1
1276	KIR3DL3	0	0	0	0	1	0	0	0	0	1	1	1
1277	KIRREL2	0	0	0	0	1	0	0	0	0	1	1	1
1278	KIT	0	0	0	0	1	0	0	0	0	1	1	1
1279	KLF5	0	0	0	0	1	0	0	0	0	1	1	1
1280	KLF6	0	0	0	0	1	0	0	0	0	1	1	1
1281	KLHL3	0	0	0	0	1	0	0	0	0	1	1	1
1282	KLHL31	0	0	0	0	1	0	0	0	0	1	1	1
1283	KLHL4	0	0	0	0	1	0	0	0	0	1	1	1
1284	KLHL42	0	0	0	0	1	0	0	0	0	1	1	1
1285	KLHL8	0	0	0	0	1	0	0	0	0	1	1	1
1286	KLHL9	0	0	0	0	1	0	0	0	0	1	1	1
1287	KLRC2	0	0	0	0	1	0	0	0	0	1	1	1
1288	KLRC4	0	0	0	0	1	0	0	0	0	1	1	1
1289	KMO	0	0	0	0	1	0	0	0	0	1	1	1
1290	KMT2E	0	0	0	0	1	0	0	0	0	1	1	1
1291	KRIT1	0	0	0	0	1	0	0	0	0	1	1	1
1292	KRT19	0	0	0	0	1	0	0	0	0	1	1	1
1293	KRT24	0	0	0	0	1	0	0	0	0	1	1	1
1294	KRT34	0	0	0	0	1	0	0	0	0	1	1	1
1295	KRT38	0	0	0	0	1	0	0	0	0	1	1	1
1296	KRT76	0	0	0	0	1	0	0	0	0	1	1	1
1297	KRT80	0	0	0	0	1	0	0	0	0	1	1	1
1298	KRTAP4-5	0	0	0	0	1	0	0	0	0	1	1	1
1299	KRTAP4-9	0	0	0	0	1	0	0	0	0	1	1	1
1300	KRTAP5-7	0	0	0	0	1	0	0	0	0	1	1	1
1301	KRTAP9-2	0	0	0	0	1	0	0	0	0	1	1	1
1302	KYNU	0	0	0	0	1	0	0	0	0	1	1	1
1303	L1CAM	0	0	0	0	1	0	0	0	0	1	1	1
1304	L3MBTL4	0	0	0	0	1	0	0	0	0	1	1	1
1305	LAMA4	0	0	0	0	1	0	0	0	0	1	1	1
1306	LAMB1	0	0	0	0	1	0	0	0	0	1	1	1
1307	LARGE	0	0	0	0	1	0	0	0	0	1	1	1
1308	LARP4B	0	0	0	0	0	1	0	0	0	1	1	1
1309	LARS	0	0	0	0	1	0	0	0	0	1	1	1
1310	LBHD1	0	0	0	0	1	0	0	0	0	1	1	1
1311	LCA5	0	0	0	0	1	0	0	0	0	1	1	1
1312	LCE1F	0	0	0	0	1	0	0	0	0	1	1	1
1313	LCMT1	0	0	0	0	1	0	0	0	0	1	1	1
1314	LCMT2	0	0	0	0	1	0	0	0	0	1	1	1
1315	LCTL	0	0	0	0	1	0	0	0	0	1	1	1
1316	LECT1	0	0	0	0	1	0	0	0	0	1	1	1
1317	LEPR	0	0	0	0	1	0	0	0	0	1	1	1
1318	LGALS13	0	0	0	0	1	0	0	0	0	1	1	1
1319	LGR5	0	0	0	0	1	0	0	0	0	1	1	1
1320	LHPP	0	0	0	0	1	0	0	0	0	1	1	1
1321	LHX4	0	0	0	0	1	0	0	0	0	1	1	1
1322	LIFR	0	0	0	0	1	0	0	0	0	1	1	1
1323	LIG3	0	0	0	0	1	0	0	0	0	1	1	1
1324	LILRA2	0	0	0	0	1	0	0	0	0	1	1	1
1325	LILRA4	0	1	0	0	0	0	0	0	0	1	1	1
1326	LILRB1	0	0	0	0	1	0	0	0	0	1	1	1
1327	LIMA1	0	0	0	0	1	0	0	0	0	1	1	1
1328	LIMK1	0	0	0	0	0	1	0	0	0	1	1	1
1329	LINGO4	0	0	0	0	1	0	0	0	0	1	1	1
1330	LMNA	0	0	0	0	1	0	0	0	0	1	1	1
1331	LPA	0	0	0	0	1	0	0	0	0	1	1	1
1332	LPIN3	0	0	0	0	0	0	0	1	0	1	1	1
1333	LPPR4	0	0	0	0	1	0	0	0	0	1	1	1
1334	LPPR5	0	0	0	0	0	1	0	0	0	1	1	1
1335	LRCH1	0	0	0	0	1	0	0	0	0	1	1	1
1336	LRFN4	0	0	0	0	1	0	0	0	0	1	1	1
1337	LRFN5	0	0	0	0	1	0	0	0	0	1	1	1
1338	LRGUK	0	0	0	0	1	0	0	0	0	1	1	1
1339	LRMP	0	0	0	0	1	0	0	0	0	1	1	1
1340	LRP4	0	0	0	0	1	0	0	0	0	1	1	1
1341	LRRC19	0	0	0	0	1	0	0	0	0	1	1	1
1342	LRRC25	0	0	0	0	1	0	0	0	0	1	1	1
1343	LRRC36	0	0	0	0	1	0	0	0	0	1	1	1
1344	LRRC37A3	0	0	0	0	1	0	0	0	0	1	1	1
1345	LRRC41	0	0	0	0	1	0	0	0	0	1	1	1
1346	LRRC49	0	0	0	0	0	0	0	0	1	1	1	1
1347	LRRC52	0	0	0	0	1	0	0	0	0	1	1	1
1348	LRRC69	0	0	0	0	1	0	0	0	0	1	1	1
1349	LRRC7	0	0	0	0	1	0	0	0	0	1	1	1
1350	LRRC8A	0	0	0	0	1	0	0	0	0	1	1	1
1351	LRRFIP2	0	0	0	0	1	0	0	0	0	1	1	1
1352	LRRIQ1	0	0	0	0	1	0	0	0	0	1	1	1
1353	LSG1	0	0	0	0	1	0	0	0	0	1	1	1
1354	LSM14A	0	0	0	0	1	0	0	0	0	1	1	1
1355	LUC7L	0	0	0	0	1	0	0	0	0	1	1	1
1356	LYPD6B	0	0	0	0	1	0	0	0	0	1	1	1
1357	LYPLAL1	0	0	0	0	1	0	0	0	0	1	1	1
1358	LZTS1	0	0	0	0	1	0	0	0	0	1	1	1
1359	MAB21L1	0	0	0	0	1	0	0	0	0	1	1	1
1360	MAD1L1	0	0	0	0	1	0	0	0	0	1	1	1
1361	MAG	0	0	0	0	1	0	0	0	0	1	1	1
1362	MAGEA11	0	0	0	0	1	0	0	0	0	1	1	1
1363	MAGEA6	0	0	0	0	1	0	0	0	0	1	1	1
1364	MAGEB18	0	0	0	0	1	0	0	0	0	1	1	1
1365	MAGEB6	0	1	0	0	0	0	0	0	0	1	1	1
1366	MAGEC2	0	0	0	0	1	0	0	0	0	1	1	1
1367	MAGEC3	0	0	0	0	1	0	0	0	0	1	1	1
1368	MAGEE2	0	0	0	0	1	0	0	0	0	1	1	1
1369	MAGI1	0	0	0	0	1	0	0	0	0	1	1	1
1370	MAGIX	0	0	0	0	1	0	0	0	0	1	1	1
1371	MAMDC2	0	0	0	0	1	0	0	0	0	1	1	1
1372	MAMSTR	0	0	0	0	1	0	0	0	0	1	1	1
1373	MAN2B1	0	0	0	0	1	0	0	0	0	1	1	1
1374	MAN2C1	0	0	0	0	1	0	0	0	0	1	1	1
1375	MAP2K1	0	0	0	0	1	0	0	0	0	1	1	1
1376	MAP2K3	0	0	0	0	1	0	0	0	0	1	1	1
1377	MAP3K11	0	0	0	0	1	0	0	0	0	1	1	1
1378	MAP3K13	0	0	0	0	1	0	0	0	0	1	1	1
1379	MAP3K9	0	0	0	0	1	0	0	0	0	1	1	1
1380	MAP4	0	0	0	0	1	0	0	0	0	1	1	1
1381	MAP4K1	1	0	0	0	0	0	0	0	0	1	1	1
1382	MAP4K3	0	0	0	0	1	0	0	0	0	1	1	1
1383	MAP7	0	0	0	0	0	0	0	1	0	1	1	1
1384	MAP7D3	0	0	0	0	0	1	0	0	0	1	1	1
1385	MAPT	0	0	0	0	1	0	0	0	0	1	1	1
1386	MAST4	0	0	0	0	1	0	0	0	0	1	1	1
1387	MATK	0	0	0	0	1	0	0	0	0	1	1	1
1388	MATN2	0	0	0	0	1	0	0	0	0	1	1	1
1389	MATN3	0	0	0	0	1	0	0	0	0	1	1	1
1390	MBD1	0	0	0	0	0	1	0	0	0	1	1	1
1391	MBNL2	0	0	0	0	1	0	0	0	0	1	1	1
1392	MBTPS2	0	0	0	0	1	0	0	0	0	1	1	1
1393	MCC	0	0	0	0	1	0	0	0	0	1	1	1
1394	MCF2	0	0	0	0	1	0	0	0	0	1	1	1
1395	MCF2L	0	0	0	0	1	0	0	0	0	1	1	1
1396	MCM10	0	0	0	0	1	0	0	0	0	1	1	1
1397	MCM7	0	0	0	0	1	0	0	0	0	1	1	1
1398	MCMDC2	0	0	0	0	1	0	0	0	0	1	1	1
1399	MDFIC	0	0	0	0	1	0	0	0	0	1	1	1
1400	MDH1B	0	0	0	0	1	0	0	0	0	1	1	1
1401	MED1	0	0	0	0	1	0	0	0	0	1	1	1
1402	MED12	0	0	0	0	1	0	0	0	0	1	1	1
1403	MED12L	0	0	0	0	1	0	0	0	0	1	1	1
1404	MEGF10	0	0	0	0	1	0	0	0	0	1	1	1
1405	MEN1	0	0	0	0	1	0	0	0	0	1	1	1
1406	MERTK	0	0	0	0	1	0	0	0	0	1	1	1
1407	METTL24	0	0	0	0	1	0	0	0	0	1	1	1
1408	MFSD1	0	0	0	0	1	0	0	0	0	1	1	1
1409	MFSD12	0	0	0	0	0	0	0	1	0	1	1	1
1410	MFSD6	0	0	0	0	0	1	0	0	0	1	1	1
1411	MGAT4C	0	0	0	0	1	0	0	0	0	1	1	1
1412	MGLL	0	0	0	0	1	0	0	0	0	1	1	1
1413	MIA2	0	0	0	0	1	0	0	0	0	1	1	1
1414	MIB1	0	0	0	0	1	0	0	0	0	1	1	1
1415	MICAL2	0	0	0	0	1	0	0	0	0	1	1	1
1416	MICAL3	0	0	0	0	1	0	0	0	0	1	1	1
1417	MID1	0	0	0	0	1	0	0	0	0	1	1	1
1418	MIOS	0	0	0	0	1	0	0	0	0	1	1	1
1419	MIS18BP1	1	0	0	0	0	0	0	0	0	1	1	1
1420	MKL1	0	0	0	0	1	0	0	0	0	1	1	1
1421	MLH1	0	0	0	0	0	0	0	1	0	1	1	1
1422	MLLT10	0	0	0	0	1	0	0	0	0	1	1	1
1423	MMP11	0	0	0	0	1	0	0	0	0	1	1	1
1424	MMP19	0	0	0	0	0	0	0	1	0	1	1	1
1425	MMP2	0	0	0	0	1	0	0	0	0	1	1	1
1426	MMRN2	0	0	0	0	1	0	0	0	0	1	1	1
1427	MON2	0	0	0	0	0	1	0	0	0	1	1	1
1428	MPEG1	0	0	0	0	1	0	0	0	0	1	1	1
1429	MPHOSPH9	0	0	0	0	0	1	0	0	0	1	1	1
1430	MPO	0	0	0	0	1	0	0	0	0	1	1	1
1431	MPP1	0	0	0	0	1	0	0	0	0	1	1	1
1432	MPP4	0	0	0	0	1	0	0	0	0	1	1	1
1433	MPZL3	0	0	0	0	1	0	0	0	0	1	1	1
1434	MR1	0	0	0	0	1	0	0	0	0	1	1	1
1435	MRAP2	0	0	0	0	1	0	0	0	0	1	1	1
1436	MROH7	0	0	0	0	1	0	0	0	0	1	1	1
1437	MROH8	0	0	0	0	1	0	0	0	0	1	1	1
1438	MRPL15	0	0	0	0	1	0	0	0	0	1	1	1
1439	MRVI1	0	0	0	0	1	0	0	0	0	1	1	1
1440	MSH4	0	0	0	0	1	0	0	0	0	1	1	1
1441	MSH6	0	1	0	0	0	0	0	0	0	1	1	1
1442	MSTO1	0	0	0	0	1	0	0	0	0	1	1	1
1443	MTA2	0	0	0	0	1	0	0	0	0	1	1	1
1444	MTA3	0	1	0	0	0	0	0	0	0	1	1	1
1445	MTHFS	0	0	0	0	1	0	0	0	0	1	1	1
1446	MTMR1	0	0	0	0	1	0	0	0	0	1	1	1
1447	MTMR3	0	0	0	0	1	0	0	0	0	1	1	1
1448	MTSS1	0	0	0	0	1	0	0	0	0	1	1	1
1449	MTUS1	0	0	0	0	1	0	0	0	0	1	1	1
1450	MUC17	0	0	0	0	1	0	0	0	0	1	1	1
1451	MUC4	0	0	0	1	0	0	0	0	0	1	1	1
1452	MUCL1	0	0	0	0	1	0	0	0	0	1	1	1
1453	MUM1	0	0	0	0	1	0	0	0	0	1	1	1
1454	MUM1L1	0	0	0	0	1	0	0	0	0	1	1	1
1455	MVK	0	0	0	0	1	0	0	0	0	1	1	1
1456	MXRA5	0	0	0	0	1	0	0	0	0	1	1	1
1457	MYCBPAP	0	0	0	0	1	0	0	0	0	1	1	1
1458	MYH1	0	0	0	0	1	0	0	0	0	1	1	1
1459	MYH4	0	0	0	0	1	0	0	0	0	1	1	1
1460	MYH6	0	0	0	0	1	0	0	0	0	1	1	1
1461	MYH7B	0	0	0	0	1	0	0	0	0	1	1	1
1462	MYLK	0	0	0	0	1	0	0	0	0	1	1	1
1463	MYLK3	0	0	0	0	1	0	0	0	0	1	1	1
1464	MYO10	0	0	0	0	1	0	0	0	0	1	1	1
1465	MYO15A	0	0	0	0	1	0	0	0	0	1	1	1
1466	MYO5A	0	0	0	0	1	0	0	0	0	1	1	1
1467	MYO5C	0	0	0	0	1	0	0	0	0	1	1	1
1468	MYO6	0	0	0	0	1	0	0	0	0	1	1	1
1469	MYO7A	0	0	0	0	1	0	0	0	0	1	1	1
1470	MYOM2	0	0	0	0	1	0	0	0	0	1	1	1
1471	MYOZ1	0	0	0	0	1	0	0	0	0	1	1	1
1472	MYPN	0	0	0	0	1	0	0	0	0	1	1	1
1473	N4BP1	0	0	0	0	1	0	0	0	0	1	1	1
1474	N4BP2L1	0	0	0	0	1	0	0	0	0	1	1	1
1475	N6AMT2	0	0	0	0	1	0	0	0	0	1	1	1
1476	NAA25	0	0	0	0	1	0	0	0	0	1	1	1
1477	NALCN	0	0	0	0	1	0	0	0	0	1	1	1
1478	NANS	0	0	0	0	1	0	0	0	0	1	1	1
1479	NAT8	0	0	0	0	1	0	0	0	0	1	1	1
1480	NAV1	0	0	0	0	1	0	0	0	0	1	1	1
1481	NAV2	0	0	0	0	1	0	0	0	0	1	1	1
1482	NBEA	0	0	0	0	0	1	0	0	0	1	1	1
1483	NBEAL2	0	0	0	0	1	0	0	0	0	1	1	1
1484	NCAM1	0	0	0	0	1	0	0	0	0	1	1	1
1485	NCAN	0	0	0	0	1	0	0	0	0	1	1	1
1486	NCEH1	0	0	0	0	1	0	0	0	0	1	1	1
1487	NCK2	0	0	0	0	1	0	0	0	0	1	1	1
1488	NCKAP1	0	0	0	0	1	0	0	0	0	1	1	1
1489	NCKAP1L	0	0	0	0	1	0	0	0	0	1	1	1
1490	NCKAP5	0	0	0	0	1	0	0	0	0	1	1	1
1491	NCOA2	0	0	0	0	1	0	0	0	0	1	1	1
1492	NCR1	0	0	0	0	1	0	0	0	0	1	1	1
1493	NDST3	0	0	0	0	1	0	0	0	0	1	1	1
1494	NEBL	0	0	0	0	1	0	0	0	0	1	1	1
1495	NEDD4	0	0	0	0	0	0	0	1	0	1	1	1
1496	NEDD9	0	0	0	0	1	0	0	0	0	1	1	1
1497	NEK10	0	0	0	0	0	1	0	0	0	1	1	1
1498	NEK3	0	0	0	0	1	0	0	0	0	1	1	1
1499	NEK5	0	0	0	0	1	0	0	0	0	1	1	1
1500	NEK8	0	0	0	0	1	0	0	0	0	1	1	1
1501	NELL1	0	0	0	0	1	0	0	0	0	1	1	1
1502	NELL2	0	0	0	0	1	0	0	0	0	1	1	1
1503	NES	0	0	0	0	1	0	0	0	0	1	1	1
1504	NEU2	0	0	0	0	1	0	0	0	0	1	1	1
1505	NEU3	0	0	0	0	1	0	0	0	0	1	1	1
1506	NEXN	0	0	0	0	0	1	0	0	0	1	1	1
1507	NFATC2	0	0	0	0	1	0	0	0	0	1	1	1
1508	NFATC3	0	0	0	0	1	0	0	0	0	1	1	1
1509	NFIB	0	0	0	0	1	0	0	0	0	1	1	1
1510	NFIL3	0	0	0	0	1	0	0	0	0	1	1	1
1511	NFKB1	0	0	0	0	1	0	0	0	0	1	1	1
1512	NGEF	0	0	1	0	0	0	0	0	0	1	1	1
1513	NGFR	0	1	0	0	0	0	0	0	0	1	1	1
1514	NGFRAP1	0	0	0	0	1	0	0	0	0	1	1	1
1515	NHP2	0	0	0	0	1	0	0	0	0	1	1	1
1516	NID2	0	0	0	0	1	0	0	0	0	1	1	1
1517	NIF3L1	0	0	0	0	1	0	0	0	0	1	1	1
1518	NIFK	0	0	0	0	1	0	0	0	0	1	1	1
1519	NKD1	0	0	0	0	1	0	0	0	0	1	1	1
1520	NKG7	0	0	0	0	1	0	0	0	0	1	1	1
1521	NKX3-2	0	0	0	0	1	0	0	0	0	1	1	1
1522	NKX6-2	0	0	0	0	1	0	0	0	0	1	1	1
1523	NLGN3	0	0	0	0	1	0	0	0	0	1	1	1
1524	NLGN4X	0	0	0	0	1	0	0	0	0	1	1	1
1525	NLRC3	0	0	0	0	1	0	0	0	0	1	1	1
1526	NLRP1	0	0	0	0	1	0	0	0	0	1	1	1
1527	NLRP10	0	0	0	0	1	0	0	0	0	1	1	1
1528	NLRP14	1	0	0	0	0	0	0	0	0	1	1	1
1529	NLRP4	0	0	0	0	1	0	0	0	0	1	1	1
1530	NLRP7	0	0	0	0	1	0	0	0	0	1	1	1
1531	NLRP8	0	0	0	0	1	0	0	0	0	1	1	1
1532	NMT2	0	0	0	0	1	0	0	0	0	1	1	1
1533	NOB1	0	0	0	0	0	1	0	0	0	1	1	1
1534	NOC2L	0	0	0	0	1	0	0	0	0	1	1	1
1535	NOG	1	0	0	0	0	0	0	0	0	1	1	1
1536	NOM1	0	0	0	0	1	0	0	0	0	1	1	1
1537	NOP14	0	0	0	0	1	0	0	0	0	1	1	1
1538	NOP2	0	0	0	0	1	0	0	0	0	1	1	1
1539	NOS1	0	0	0	0	1	0	0	0	0	1	1	1
1540	NOS3	0	0	0	0	1	0	0	0	0	1	1	1
1541	NOTCH2	0	0	0	0	1	0	0	0	0	1	1	1
1542	NPAP1	0	0	0	0	1	0	0	0	0	1	1	1
1543	NPAS3	0	0	0	0	1	0	0	0	0	1	1	1
1544	NPAT	0	0	0	0	1	0	0	0	0	1	1	1
1545	NPBWR1	0	0	0	0	1	0	0	0	0	1	1	1
1546	NPC1L1	0	0	0	0	1	0	0	0	0	1	1	1
1547	NPHP4	0	0	0	0	1	0	0	0	0	1	1	1
1548	NPR1	0	0	0	0	1	0	0	0	0	1	1	1
1549	NPR2	0	0	0	0	1	0	0	0	0	1	1	1
1550	NPTN	0	0	0	0	1	0	0	0	0	1	1	1
1551	NPTX2	0	0	0	0	1	0	0	0	0	1	1	1
1552	NPY	0	0	0	0	1	0	0	0	0	1	1	1
1553	NR3C2	0	0	0	0	1	0	0	0	0	1	1	1
1554	NRG3	0	0	0	0	1	0	0	0	0	1	1	1
1555	NRIP1	0	0	0	0	1	0	0	0	0	1	1	1
1556	NRXN1	0	0	0	0	1	0	0	0	0	1	1	1
1557	NRXN2	0	0	0	0	1	0	0	0	0	1	1	1
1558	NRXN3	0	0	0	0	1	0	0	0	0	1	1	1
1559	NSD1	0	0	0	1	0	0	0	0	0	1	1	1
1560	NSUN2	0	0	0	0	1	0	0	0	0	1	1	1
1561	NSUN3	0	0	0	0	1	0	0	0	0	1	1	1
1562	NT5C2	0	0	0	0	1	0	0	0	0	1	1	1
1563	NT5DC4	0	0	0	0	0	1	0	0	0	1	1	1
1564	NTN4	0	0	0	0	1	0	0	0	0	1	1	1
1565	NTNG2	0	0	0	0	1	0	0	0	0	1	1	1
1566	NUGGC	0	0	0	0	1	0	0	0	0	1	1	1
1567	NUMA1	0	0	0	0	0	0	0	1	0	1	1	1
1568	NUP155	0	0	0	0	1	0	0	0	0	1	1	1
1569	NUP210L	0	0	0	0	1	0	0	0	0	1	1	1
1570	NUP88	0	0	0	0	1	0	0	0	0	1	1	1
1571	NUPL1	0	0	0	0	1	0	0	0	0	1	1	1
1572	NVL	0	0	0	0	1	0	0	0	0	1	1	1
1573	NXF5	0	0	0	0	1	0	0	0	0	1	1	1
1574	NXPE4	0	0	0	0	1	0	0	0	0	1	1	1
1575	NXPH1	0	0	0	0	1	0	0	0	0	1	1	1
1576	NYAP1	0	0	0	0	1	0	0	0	0	1	1	1
1577	OAS1	0	0	0	0	1	0	0	0	0	1	1	1
1578	OAS2	0	0	0	0	1	0	0	0	0	1	1	1
1579	ODAM	0	0	0	0	1	0	0	0	0	1	1	1
1580	ODF2	0	0	0	0	1	0	0	0	0	1	1	1
1581	OGDH	1	0	0	0	0	0	0	0	0	1	1	1
1582	OGDHL	0	0	0	0	1	0	0	0	0	1	1	1
1583	OLA1	0	0	0	0	1	0	0	0	0	1	1	1
1584	OLFM1	0	0	0	0	1	0	0	0	0	1	1	1
1585	OLFML1	0	0	0	0	1	0	0	0	0	1	1	1
1586	OLIG3	0	0	0	0	1	0	0	0	0	1	1	1
1587	OPN1SW	0	0	0	0	1	0	0	0	0	1	1	1
1588	OPN5	0	0	0	0	1	0	0	0	0	1	1	1
1589	OPRK1	0	0	0	0	1	0	0	0	0	1	1	1
1590	OR10A2	0	0	0	0	1	0	0	0	0	1	1	1
1591	OR10A3	0	0	0	0	1	0	0	0	0	1	1	1
1592	OR10A6	0	0	0	0	1	0	0	0	0	1	1	1
1593	OR10G8	0	0	0	0	1	0	0	0	0	1	1	1
1594	OR10T2	0	0	0	0	1	0	0	0	0	1	1	1
1595	OR10Z1	0	0	0	0	1	0	0	0	0	1	1	1
1596	OR1A2	0	0	0	0	1	0	0	0	0	1	1	1
1597	OR1C1	0	0	0	0	1	0	0	0	0	1	1	1
1598	OR1G1	0	0	0	0	1	0	0	0	0	1	1	1
1599	OR1K1	0	0	0	0	1	0	0	0	0	1	1	1
1600	OR2A1	0	0	0	0	1	0	0	0	0	1	1	1
1601	OR2AG2	0	0	0	0	1	0	0	0	0	1	1	1
1602	OR2L13	0	0	0	0	1	0	0	0	0	1	1	1
1603	OR2M2	0	0	0	0	1	0	0	0	0	1	1	1
1604	OR2M5	0	0	0	0	1	0	0	0	0	1	1	1
1605	OR2T27	0	0	0	0	1	0	0	0	0	1	1	1
1606	OR3A2	0	0	0	0	1	0	0	0	0	1	1	1
1607	OR3A3	0	0	0	0	1	0	0	0	0	1	1	1
1608	OR4C12	0	0	0	0	1	0	0	0	0	1	1	1
1609	OR4C15	0	0	0	0	1	0	0	0	0	1	1	1
1610	OR4D11	0	0	0	0	1	0	0	0	0	1	1	1
1611	OR4D6	0	0	0	0	1	0	0	0	0	1	1	1
1612	OR4D9	0	0	0	0	1	0	0	0	0	1	1	1
1613	OR4F4	0	1	0	0	0	0	0	0	0	1	1	1
1614	OR51B2	0	0	0	0	1	0	0	0	0	1	1	1
1615	OR51B6	0	0	0	0	1	0	0	0	0	1	1	1
1616	OR51I1	0	0	0	0	1	0	0	0	0	1	1	1
1617	OR52A5	0	0	0	0	1	0	0	0	0	1	1	1
1618	OR52D1	0	0	0	0	1	0	0	0	0	1	1	1
1619	OR52N2	0	0	0	0	1	0	0	0	0	1	1	1
1620	OR52N5	0	0	0	0	1	0	0	0	0	1	1	1
1621	OR52W1	0	0	0	0	1	0	0	0	0	1	1	1
1622	OR56A4	0	0	0	0	1	0	0	0	0	1	1	1
1623	OR5A2	0	0	0	0	1	0	0	0	0	1	1	1
1624	OR5AP2	0	0	0	0	1	0	0	0	0	1	1	1
1625	OR5D18	0	0	0	0	1	0	0	0	0	1	1	1
1626	OR5M8	0	0	0	0	1	0	0	0	0	1	1	1
1627	OR5M9	0	0	0	0	1	0	0	0	0	1	1	1
1628	OR5T3	0	1	0	0	0	0	0	0	0	1	1	1
1629	OR5V1	0	0	0	0	1	0	0	0	0	1	1	1
1630	OR6C2	0	0	0	0	1	0	0	0	0	1	1	1
1631	OR6C74	0	0	0	0	1	0	0	0	0	1	1	1
1632	OR6N2	0	0	0	0	1	0	0	0	0	1	1	1
1633	OR7E24	0	0	0	0	1	0	0	0	0	1	1	1
1634	OR8J1	0	0	0	0	1	0	0	0	0	1	1	1
1635	OR8K5	0	0	0	0	1	0	0	0	0	1	1	1
1636	OR9G1	0	0	0	0	1	0	0	0	0	1	1	1
1637	OR9Q1	0	0	0	0	1	0	0	0	0	1	1	1
1638	OSBPL1A	0	0	0	0	1	0	0	0	0	1	1	1
1639	OSGEP	0	0	0	0	1	0	0	0	0	1	1	1
1640	OSTC	0	0	0	0	1	0	0	0	0	1	1	1
1641	OTOP1	0	0	0	0	1	0	0	0	0	1	1	1
1642	OTOP3	0	0	0	0	1	0	0	0	0	1	1	1
1643	OTUD4	0	0	0	0	1	0	0	0	0	1	1	1
1644	OTUD7A	0	0	0	0	0	1	0	0	0	1	1	1
1645	OTUD7B	0	0	0	0	1	0	0	0	0	1	1	1
1646	OTX2	0	0	0	0	1	0	0	0	0	1	1	1
1647	OVCH1	0	0	0	0	1	0	0	0	0	1	1	1
1648	OXSM	0	0	0	0	1	0	0	0	0	1	1	1
1649	OXSR1	0	0	0	0	1	0	0	0	0	1	1	1
1650	P2RX7	0	0	0	0	1	0	0	0	0	1	1	1
1651	P4HA3	0	0	0	0	1	0	0	0	0	1	1	1
1652	PABPN1	0	0	0	0	1	0	0	0	0	1	1	1
1653	PABPN1L	0	0	0	0	1	0	0	0	0	1	1	1
1654	PADI2	0	0	0	0	1	0	0	0	0	1	1	1
1655	PAFAH2	0	0	0	0	1	0	0	0	0	1	1	1
1656	PAK1IP1	0	0	0	0	1	0	0	0	0	1	1	1
1657	PAK3	0	0	0	0	0	0	0	1	0	1	1	1
1658	PAM	0	0	0	0	1	0	0	0	0	1	1	1
1659	PAPL	0	0	0	0	1	0	0	0	0	1	1	1
1660	PAPOLG	0	0	0	0	1	0	0	0	0	1	1	1
1661	PAPPA	0	0	0	0	1	0	0	0	0	1	1	1
1662	PAPPA2	0	0	0	0	1	0	0	0	0	1	1	1
1663	PAPSS1	0	0	0	0	1	0	0	0	0	1	1	1
1664	PARD3B	0	0	0	0	1	0	0	0	0	1	1	1
1665	PARD6A	0	0	0	0	1	0	0	0	0	1	1	1
1666	PARN	1	0	0	0	0	0	0	0	0	1	1	1
1667	PARP11	0	0	0	0	1	0	0	0	0	1	1	1
1668	PARP8	0	0	0	0	1	0	0	0	0	1	1	1
1669	PARPBP	0	0	0	0	1	0	0	0	0	1	1	1
1670	PARVB	0	0	0	0	1	0	0	0	0	1	1	1
1671	PAWR	0	0	0	0	1	0	0	0	0	1	1	1
1672	PBK	0	0	0	0	1	0	0	0	0	1	1	1
1673	PBRM1	0	0	0	0	1	0	0	0	0	1	1	1
1674	PC	0	0	0	0	1	0	0	0	0	1	1	1
1675	PCCA	0	0	0	0	1	0	0	0	0	1	1	1
1676	PCDH10	0	0	0	0	1	0	0	0	0	1	1	1
1677	PCDH18	0	0	0	0	1	0	0	0	0	1	1	1
1678	PCDH19	0	0	0	0	1	0	0	0	0	1	1	1
1679	PCDH9	0	0	0	0	1	0	0	0	0	1	1	1
1680	PCDHA12	0	0	0	0	1	0	0	0	0	1	1	1
1681	PCDHA13	0	0	0	0	0	1	0	0	0	1	1	1
1682	PCDHA6	0	0	0	0	1	0	0	0	0	1	1	1
1683	PCDHA7	0	0	0	0	1	0	0	0	0	1	1	1
1684	PCDHAC1	0	0	0	0	1	0	0	0	0	1	1	1
1685	PCDHAC2	0	0	0	0	1	0	0	0	0	1	1	1
1686	PCDHB12	0	0	0	0	1	0	0	0	0	1	1	1
1687	PCDHB16	0	0	0	0	1	0	0	0	0	1	1	1
1688	PCDHB3	0	0	0	0	1	0	0	0	0	1	1	1
1689	PCDHB4	0	0	0	0	1	0	0	0	0	1	1	1
1690	PCDHB7	0	0	0	0	1	0	0	0	0	1	1	1
1691	PCDHB8	0	0	0	0	1	0	0	0	0	1	1	1
1692	PCDHB9	0	0	0	0	1	0	0	0	0	1	1	1
1693	PCDHGA3	0	0	0	0	1	0	0	0	0	1	1	1
1694	PCDHGA4	1	0	0	0	0	0	0	0	0	1	1	1
1695	PCDHGA7	0	0	0	0	1	0	0	0	0	1	1	1
1696	PCDHGA9	0	0	0	0	1	0	0	0	0	1	1	1
1697	PCDHGB2	0	0	0	0	1	0	0	0	0	1	1	1
1698	PCDHGB6	0	0	0	0	1	0	0	0	0	1	1	1
1699	PCDHGB7	0	0	0	0	0	1	0	0	0	1	1	1
1700	PCDHGC4	0	0	0	0	1	0	0	0	0	1	1	1
1701	PCED1B	0	0	0	0	1	0	0	0	0	1	1	1
1702	PCIF1	0	0	0	0	1	0	0	0	0	1	1	1
1703	PCNT	0	0	0	0	1	0	0	0	0	1	1	1
1704	PCSK1	0	0	0	0	1	0	0	0	0	1	1	1
1705	PCSK6	0	0	0	0	1	0	0	0	0	1	1	1
1706	PCYT1A	0	0	0	0	1	0	0	0	0	1	1	1
1707	PDCD1LG2	0	0	0	0	1	0	0	0	0	1	1	1
1708	PDE10A	0	0	0	0	1	0	0	0	0	1	1	1
1709	PDE1C	0	0	0	0	1	0	0	0	0	1	1	1
1710	PDE3B	0	0	0	0	1	0	0	0	0	1	1	1
1711	PDE4DIP	0	0	0	0	1	0	0	0	0	1	1	1
1712	PDE5A	0	0	0	0	1	0	0	0	0	1	1	1
1713	PDE6D	0	0	0	0	1	0	0	0	0	1	1	1
1714	PDPR	0	0	0	0	1	0	0	0	0	1	1	1
1715	PDZD4	0	0	0	0	0	0	0	1	0	1	1	1
1716	PDZRN4	0	0	0	0	1	0	0	0	0	1	1	1
1717	PEAR1	0	0	0	0	1	0	0	0	0	1	1	1
1718	PEG10	0	0	0	0	1	0	0	0	0	1	1	1
1719	PEX2	0	0	0	0	1	0	0	0	0	1	1	1
1720	PFKFB2	0	0	0	0	0	1	0	0	0	1	1	1
1721	PFKFB3	0	0	0	0	1	0	0	0	0	1	1	1
1722	PGAP3	0	0	0	0	1	0	0	0	0	1	1	1
1723	PGBD5	0	0	0	0	1	0	0	0	0	1	1	1
1724	PGK1	0	0	0	0	1	0	0	0	0	1	1	1
1725	PGLS	0	0	0	0	1	0	0	0	0	1	1	1
1726	PGM1	0	0	0	0	1	0	0	0	0	1	1	1
1727	PGR	0	0	0	0	0	1	0	0	0	1	1	1
1728	PGS1	0	0	0	0	1	0	0	0	0	1	1	1
1729	PHC3	1	0	0	0	0	0	0	0	0	1	1	1
1730	PHF1	0	0	0	0	1	0	0	0	0	1	1	1
1731	PHF20	0	0	0	0	1	0	0	0	0	1	1	1
1732	PHF20L1	0	0	0	0	1	0	0	0	0	1	1	1
1733	PHF21B	0	0	0	0	1	0	0	0	0	1	1	1
1734	PHKB	0	0	0	0	1	0	0	0	0	1	1	1
1735	PHTF1	0	0	0	0	1	0	0	0	0	1	1	1
1736	PI15	0	0	0	0	1	0	0	0	0	1	1	1
1737	PI4K2B	0	0	0	0	1	0	0	0	0	1	1	1
1738	PIGM	0	0	0	0	1	0	0	0	0	1	1	1
1739	PIGS	0	0	0	0	1	0	0	0	0	1	1	1
1740	PIK3C2G	0	0	0	0	1	0	0	0	0	1	1	1
1741	PIK3CG	1	0	0	0	0	0	0	0	0	1	1	1
1742	PIP5K1A	0	0	0	0	1	0	0	0	0	1	1	1
1743	PISD	0	0	0	0	1	0	0	0	0	1	1	1
1744	PITPNM2	0	0	0	0	0	1	0	0	0	1	1	1
1745	PITRM1	0	0	0	0	1	0	0	0	0	1	1	1
1746	PKDREJ	0	0	0	0	0	1	0	0	0	1	1	1
1747	PKIA	0	0	0	0	1	0	0	0	0	1	1	1
1748	PKLR	0	0	0	0	1	0	0	0	0	1	1	1
1749	PKN1	0	0	0	0	1	0	0	0	0	1	1	1
1750	PKN2	0	0	0	0	1	0	0	0	0	1	1	1
1751	PKP2	0	0	0	0	1	0	0	0	0	1	1	1
1752	PLA2G4C	0	0	0	0	1	0	0	0	0	1	1	1
1753	PLA2G5	0	0	0	0	1	0	0	0	0	1	1	1
1754	PLCD4	0	0	0	0	1	0	0	0	0	1	1	1
1755	PLCH1	0	0	0	0	0	1	0	0	0	1	1	1
1756	PLCL1	0	0	0	0	1	0	0	0	0	1	1	1
1757	PLEKHA7	0	0	0	0	0	1	0	0	0	1	1	1
1758	PLEKHG4B	0	0	0	0	1	0	0	0	0	1	1	1
1759	PLS3	0	0	0	0	1	0	0	0	0	1	1	1
1760	PLXNA2	0	0	0	0	1	0	0	0	0	1	1	1
1761	PLXND1	0	0	0	0	1	0	0	0	0	1	1	1
1762	PMPCB	0	0	0	0	1	0	0	0	0	1	1	1
1763	PNCK	0	0	0	0	1	0	0	0	0	1	1	1
1764	PNLDC1	0	0	0	0	1	0	0	0	0	1	1	1
1765	PNLIPRP3	0	0	0	0	1	0	0	0	0	1	1	1
1766	POF1B	0	0	0	0	1	0	0	0	0	1	1	1
1767	POLA1	0	0	0	0	1	0	0	0	0	1	1	1
1768	POLK	0	0	0	0	0	1	0	0	0	1	1	1
1769	POLN	0	0	0	0	1	0	0	0	0	1	1	1
1770	POLR1B	0	0	0	0	1	0	0	0	0	1	1	1
1771	POLR2A	0	0	0	0	1	0	0	0	0	1	1	1
1772	POLR2B	0	0	0	0	1	0	0	0	0	1	1	1
1773	POLR2H	0	0	0	0	1	0	0	0	0	1	1	1
1774	POLR2K	0	0	0	0	1	0	0	0	0	1	1	1
1775	POLR3E	0	0	0	0	1	0	0	0	0	1	1	1
1776	PON3	0	0	0	0	0	0	0	1	0	1	1	1
1777	POP1	0	0	0	0	0	1	0	0	0	1	1	1
1778	POSTN	0	0	0	0	0	0	0	1	0	1	1	1
1779	POTEB3	0	1	0	0	0	0	0	0	0	1	1	1
1780	POTEE	0	0	0	0	1	0	0	0	0	1	1	1
1781	POTEF	0	0	0	0	1	0	0	0	0	1	1	1
1782	POTEG	0	0	0	0	1	0	0	0	0	1	1	1
1783	POU5F1	0	0	1	0	0	0	0	0	0	1	1	1
1784	PPFIA1	0	0	0	0	1	0	0	0	0	1	1	1
1785	PPM1B	0	0	0	0	1	0	0	0	0	1	1	1
1786	PPM1F	0	0	0	0	1	0	0	0	0	1	1	1
1787	PPM1K	0	0	0	0	1	0	0	0	0	1	1	1
1788	PPP1CB	0	0	0	0	1	0	0	0	0	1	1	1
1789	PPP1R12B	0	0	0	0	1	0	0	0	0	1	1	1
1790	PPP1R16B	0	0	0	0	1	0	0	0	0	1	1	1
1791	PPP1R26	0	0	0	0	1	0	0	0	0	1	1	1
1792	PRAMEF5	0	0	0	0	1	0	0	0	0	1	1	1
1793	PRB1	0	0	0	0	1	0	0	0	0	1	1	1
1794	PRDM2	0	0	0	0	0	1	0	0	0	1	1	1
1795	PRDM5	0	0	0	0	1	0	0	0	0	1	1	1
1796	PRDM6	0	0	0	0	1	0	0	0	0	1	1	1
1797	PREX2	0	0	0	0	1	0	0	0	0	1	1	1
1798	PRG4	0	0	0	0	1	0	0	0	0	1	1	1
1799	PRKAB1	0	0	0	0	1	0	0	0	0	1	1	1
1800	PRKAR1A	0	0	0	0	1	0	0	0	0	1	1	1
1801	PRKAR2A	0	0	0	0	1	0	0	0	0	1	1	1
1802	PRKD1	0	0	0	0	1	0	0	0	0	1	1	1
1803	PRKDC	0	0	0	0	1	0	0	0	0	1	1	1
1804	PRL	0	0	0	0	1	0	0	0	0	1	1	1
1805	PRMT8	0	0	0	0	0	1	0	0	0	1	1	1
1806	PROM1	0	0	0	0	0	0	0	1	0	1	1	1
1807	PROM2	0	0	0	0	1	0	0	0	0	1	1	1
1808	PRPF31	0	1	0	0	0	0	0	0	0	1	1	1
1809	PRPF40B	0	0	0	0	1	0	0	0	0	1	1	1
1810	PRR19	0	0	0	0	1	0	0	0	0	1	1	1
1811	PRRC2A	0	0	0	0	1	0	0	0	0	1	1	1
1812	PRRC2B	0	0	0	0	1	0	0	0	0	1	1	1
1813	PRRC2C	0	0	0	0	1	0	0	0	0	1	1	1
1814	PRRT4	0	0	0	0	1	0	0	0	0	1	1	1
1815	PRSS12	0	1	0	0	0	0	0	0	0	1	1	1
1816	PRSS23	0	0	0	0	1	0	0	0	0	1	1	1
1817	PRSS3	0	0	0	0	1	0	0	0	0	1	1	1
1818	PRSS54	0	0	0	0	1	0	0	0	0	1	1	1
1819	PRUNE2	0	0	0	0	1	0	0	0	0	1	1	1
1820	PSD	0	0	0	0	1	0	0	0	0	1	1	1
1821	PSG1	0	0	0	0	1	0	0	0	0	1	1	1
1822	PSG3	0	0	0	0	1	0	0	0	0	1	1	1
1823	PSTPIP1	0	0	0	0	1	0	0	0	0	1	1	1
1824	PTCD2	0	0	0	0	1	0	0	0	0	1	1	1
1825	PTCH2	0	0	0	0	1	0	0	0	0	1	1	1
1826	PTGIS	0	0	0	0	1	0	0	0	0	1	1	1
1827	PTP4A3	0	0	1	0	0	0	0	0	0	1	1	1
1828	PTPN11	0	0	0	0	1	0	0	0	0	1	1	1
1829	PTPN12	0	1	0	0	0	0	0	0	0	1	1	1
1830	PTPN13	0	0	0	0	1	0	0	0	0	1	1	1
1831	PTPN20	0	0	0	0	1	0	0	0	0	1	1	1
1832	PTPN3	0	0	0	0	1	0	0	0	0	1	1	1
1833	PTPN4	0	0	1	0	0	0	0	0	0	1	1	1
1834	PTPRA	0	0	0	0	1	0	0	0	0	1	1	1
1835	PTPRC	0	0	0	0	1	0	0	0	0	1	1	1
1836	PTPRD	0	0	0	0	1	0	0	0	0	1	1	1
1837	PTPRH	0	0	0	0	1	0	0	0	0	1	1	1
1838	PTPRN	0	0	0	0	1	0	0	0	0	1	1	1
1839	PTPRQ	0	0	0	0	1	0	0	0	0	1	1	1
1840	PTPRT	0	0	0	0	1	0	0	0	0	1	1	1
1841	PTRHD1	0	0	0	0	1	0	0	0	0	1	1	1
1842	PUS10	0	0	0	0	1	0	0	0	0	1	1	1
1843	PUS7L	1	0	0	0	0	0	0	0	0	1	1	1
1844	PVR	0	0	0	0	1	0	0	0	0	1	1	1
1845	PXDNL	0	0	0	0	1	0	0	0	0	1	1	1
1846	PYCARD	0	0	0	0	1	0	0	0	0	1	1	1
1847	PYGL	0	0	0	0	1	0	0	0	0	1	1	1
1848	PYHIN1	0	0	0	0	1	0	0	0	0	1	1	1
1849	QRICH1	0	0	0	0	1	0	0	0	0	1	1	1
1850	QSER1	0	0	0	0	1	0	0	0	0	1	1	1
1851	RAB34	0	0	0	0	1	0	0	0	0	1	1	1
1852	RAB3GAP1	0	0	0	0	1	0	0	0	0	1	1	1
1853	RAB5A	0	0	0	0	1	0	0	0	0	1	1	1
1854	RAB6C	0	0	0	0	1	0	0	0	0	1	1	1
1855	RAD21	0	0	0	0	1	0	0	0	0	1	1	1
1856	RAD51AP2	0	0	0	0	1	0	0	0	0	1	1	1
1857	RAD54L2	0	0	0	0	1	0	0	0	0	1	1	1
1858	RANBP2	0	0	0	0	1	0	0	0	0	1	1	1
1859	RAPGEF1	0	0	0	0	1	0	0	0	0	1	1	1
1860	RAPGEF6	0	0	0	0	1	0	0	0	0	1	1	1
1861	RASAL2	0	0	0	0	1	0	0	0	0	1	1	1
1862	RASD2	0	0	0	0	1	0	0	0	0	1	1	1
1863	RASEF	0	0	0	0	1	0	0	0	0	1	1	1
1864	RASGEF1B	0	0	0	0	1	0	0	0	0	1	1	1
1865	RASSF10	0	0	0	0	1	0	0	0	0	1	1	1
1866	RASSF2	0	0	0	0	1	0	0	0	0	1	1	1
1867	RBBP8NL	0	0	0	0	1	0	0	0	0	1	1	1
1868	RBM26	0	0	0	0	1	0	0	0	0	1	1	1
1869	RBM33	0	0	0	0	1	0	0	0	0	1	1	1
1870	RBM34	0	0	0	0	1	0	0	0	0	1	1	1
1871	RBM42	0	0	0	0	1	0	0	0	0	1	1	1
1872	RBMXL3	0	0	0	0	1	0	0	0	0	1	1	1
1873	RDX	0	0	0	0	1	0	0	0	0	1	1	1
1874	RECK	1	0	0	0	0	0	0	0	0	1	1	1
1875	REG1A	0	0	0	0	1	0	0	0	0	1	1	1
1876	REL	0	0	0	0	1	0	0	0	0	1	1	1
1877	RERE	0	0	0	0	1	0	0	0	0	1	1	1
1878	RET	0	0	0	0	1	0	0	0	0	1	1	1
1879	RFC5	0	0	0	0	1	0	0	0	0	1	1	1
1880	RFPL3	0	0	0	0	1	0	0	0	0	1	1	1
1881	RFPL4A	0	0	0	0	1	0	0	0	0	1	1	1
1882	RFTN2	0	0	0	0	1	0	0	0	0	1	1	1
1883	RFWD2	0	0	0	0	1	0	0	0	0	1	1	1
1884	RGAG4	0	0	0	0	1	0	0	0	0	1	1	1
1885	RGL2	0	0	0	0	0	1	0	0	0	1	1	1
1886	RGL3	0	0	0	0	1	0	0	0	0	1	1	1
1887	RGMA	0	0	0	0	1	0	0	0	0	1	1	1
1888	RGS9	0	0	0	0	1	0	0	0	0	1	1	1
1889	RHBDD1	0	0	0	0	1	0	0	0	0	1	1	1
1890	RHBDL3	0	0	0	0	1	0	0	0	0	1	1	1
1891	RHOH	0	0	0	0	1	0	0	0	0	1	1	1
1892	RHOT1	0	0	0	0	0	0	0	1	0	1	1	1
1893	RIMS1	0	0	0	0	1	0	0	0	0	1	1	1
1894	RIN2	0	0	0	0	0	0	0	1	0	1	1	1
1895	RMI1	0	0	0	0	1	0	0	0	0	1	1	1
1896	RNASE3	0	0	0	0	1	0	0	0	0	1	1	1
1897	RND3	0	0	0	0	1	0	0	0	0	1	1	1
1898	RNF122	0	0	0	0	1	0	0	0	0	1	1	1
1899	RNF150	0	0	0	0	1	0	0	0	0	1	1	1
1900	RNF168	0	0	0	0	1	0	0	0	0	1	1	1
1901	RNF180	0	0	0	0	1	0	0	0	0	1	1	1
1902	RNF19B	0	0	0	0	1	0	0	0	0	1	1	1
1903	RNF212	0	0	0	0	1	0	0	0	0	1	1	1
1904	RNF213	1	0	0	0	0	0	0	0	0	1	1	1
1905	RNF24	0	0	0	0	1	0	0	0	0	1	1	1
1906	RNF34	0	0	0	0	1	0	0	0	0	1	1	1
1907	RNF7	0	0	0	0	0	0	0	1	0	1	1	1
1908	RNPC3	0	0	0	0	1	0	0	0	0	1	1	1
1909	RNPS1	0	0	0	0	1	0	0	0	0	1	1	1
1910	ROBO2	0	0	0	0	0	1	0	0	0	1	1	1
1911	ROBO3	0	0	0	0	1	0	0	0	0	1	1	1
1912	ROCK1	0	0	0	0	1	0	0	0	0	1	1	1
1913	RP11-35N6.1	0	0	0	0	1	0	0	0	0	1	1	1
1914	RPAP1	0	0	0	0	1	0	0	0	0	1	1	1
1915	RPL13A	0	0	0	0	1	0	0	0	0	1	1	1
1916	RPL27	0	0	0	0	1	0	0	0	0	1	1	1
1917	RPS26	0	0	0	0	1	0	0	0	0	1	1	1
1918	RPS6KA1	0	0	0	0	1	0	0	0	0	1	1	1
1919	RRAS2	0	0	0	0	1	0	0	0	0	1	1	1
1920	RSAD2	0	0	0	0	1	0	0	0	0	1	1	1
1921	RSPH4A	0	0	0	0	1	0	0	0	0	1	1	1
1922	RSPO1	0	0	0	0	1	0	0	0	0	1	1	1
1923	RSPO2	0	0	0	0	1	0	0	0	0	1	1	1
1924	RTF1	0	0	0	0	1	0	0	0	0	1	1	1
1925	RTP3	0	0	0	0	1	0	0	0	0	1	1	1
1926	RUFY2	0	0	0	0	1	0	0	0	0	1	1	1
1927	RUNX3	0	0	0	0	1	0	0	0	0	1	1	1
1928	RUVBL2	0	0	0	0	0	1	0	0	0	1	1	1
1929	RYR3	0	0	0	0	1	0	0	0	0	1	1	1
1930	S1PR2	0	0	0	0	1	0	0	0	0	1	1	1
1931	SACS	0	0	0	0	1	0	0	0	0	1	1	1
1932	SALL3	0	0	0	0	1	0	0	0	0	1	1	1
1933	SAMD9	0	0	0	0	1	0	0	0	0	1	1	1
1934	SAP30BP	1	0	0	0	0	0	0	0	0	1	1	1
1935	SASS6	0	0	0	0	1	0	0	0	0	1	1	1
1936	SAXO1	0	0	0	0	0	1	0	0	0	1	1	1
1937	SBSN	0	0	0	0	1	0	0	0	0	1	1	1
1938	SCARA5	0	0	0	0	0	1	0	0	0	1	1	1
1939	SCN10A	0	1	0	0	0	0	0	0	0	1	1	1
1940	SCN2A	0	0	0	0	1	0	0	0	0	1	1	1
1941	SCN5A	0	0	0	0	1	0	0	0	0	1	1	1
1942	SCN7A	0	0	0	0	1	0	0	0	0	1	1	1
1943	SCN9A	0	0	0	0	1	0	0	0	0	1	1	1
1944	SCRIB	1	0	0	0	0	0	0	0	0	1	1	1
1945	SCTR	0	0	0	0	1	0	0	0	0	1	1	1
1946	SDC3	0	0	0	0	1	0	0	0	0	1	1	1
1947	SDHA	0	0	0	0	1	0	0	0	0	1	1	1
1948	SEC23A	0	0	0	0	1	0	0	0	0	1	1	1
1949	SEC24B	0	0	0	0	1	0	0	0	0	1	1	1
1950	SECISBP2L	0	0	0	0	1	0	0	0	0	1	1	1
1951	SEMA3E	0	0	0	0	1	0	0	0	0	1	1	1
1952	SEMA3F	0	0	0	0	1	0	0	0	0	1	1	1
1953	SEMA4B	0	0	0	0	1	0	0	0	0	1	1	1
1954	SEMA6A	0	0	0	0	1	0	0	0	0	1	1	1
1955	SEMA6B	0	0	0	0	1	0	0	0	0	1	1	1
1956	SEMA6C	0	0	0	0	1	0	0	0	0	1	1	1
1957	SEMA6D	0	0	0	0	1	0	0	0	0	1	1	1
1958	SEMG2	0	0	0	0	0	1	0	0	0	1	1	1
1959	SENP5	0	0	0	0	1	0	0	0	0	1	1	1
1960	SERPINA6	0	0	0	0	1	0	0	0	0	1	1	1
1961	SERPING1	0	0	0	0	1	0	0	0	0	1	1	1
1962	SETD2	0	0	0	0	1	0	0	0	0	1	1	1
1963	SETD4	0	0	0	0	0	1	0	0	0	1	1	1
1964	SETMAR	0	0	0	0	1	0	0	0	0	1	1	1
1965	SEZ6L2	0	0	0	0	1	0	0	0	0	1	1	1
1966	SFRP1	0	0	0	0	1	0	0	0	0	1	1	1
1967	SFXN1	0	0	0	0	1	0	0	0	0	1	1	1
1968	SGCG	0	0	0	0	1	0	0	0	0	1	1	1
1969	SGOL2	0	0	0	0	1	0	0	0	0	1	1	1
1970	SGSH	0	0	0	0	1	0	0	0	0	1	1	1
1971	SH2B1	1	0	0	0	0	0	0	0	0	1	1	1
1972	SH2B2	0	0	0	0	1	0	0	0	0	1	1	1
1973	SH3GL3	0	0	0	0	1	0	0	0	0	1	1	1
1974	SH3PXD2B	0	0	0	0	1	0	0	0	0	1	1	1
1975	SH3RF1	0	0	0	0	1	0	0	0	0	1	1	1
1976	SHISA6	0	0	0	0	1	0	0	0	0	1	1	1
1977	SHMT1	0	0	0	0	1	0	0	0	0	1	1	1
1978	SHOX2	0	0	0	0	1	0	0	0	0	1	1	1
1979	SHPRH	0	0	0	0	1	0	0	0	0	1	1	1
1980	SHROOM4	0	0	0	0	1	0	0	0	0	1	1	1
1981	SIGLEC1	0	0	0	0	1	0	0	0	0	1	1	1
1982	SIGLEC6	0	0	0	0	1	0	0	0	0	1	1	1
1983	SIM1	0	0	0	0	1	0	0	0	0	1	1	1
1984	SIN3A	0	0	0	0	1	0	0	0	0	1	1	1
1985	SIPA1	0	0	0	0	1	0	0	0	0	1	1	1
1986	SIX1	0	0	0	0	1	0	0	0	0	1	1	1
1987	SKAP2	0	0	0	0	1	0	0	0	0	1	1	1
1988	SLAIN2	0	0	0	0	1	0	0	0	0	1	1	1
1989	SLAMF8	0	0	0	0	1	0	0	0	0	1	1	1
1990	SLC13A3	0	0	0	0	1	0	0	0	0	1	1	1
1991	SLC13A4	0	0	0	0	1	0	0	0	0	1	1	1
1992	SLC14A1	0	0	0	0	1	0	0	0	0	1	1	1
1993	SLC15A2	0	0	0	0	1	0	0	0	0	1	1	1
1994	SLC15A4	0	0	0	0	1	0	0	0	0	1	1	1
1995	SLC16A5	0	0	0	0	1	0	0	0	0	1	1	1
1996	SLC17A9	0	0	0	0	1	0	0	0	0	1	1	1
1997	SLC18A3	0	0	0	0	1	0	0	0	0	1	1	1
1998	SLC18B1	0	0	0	0	1	0	0	0	0	1	1	1
1999	SLC1A6	0	0	0	0	1	0	0	0	0	1	1	1
[truncated: 506 more rows]

## Sheet: List of DMR analysis
	mean.Left	mean.Right	mean.Left.minus.mean.Right	p.value.Left.Right	p.value.adj.Left.Right	status
ch.5.71339689R	0.0385399	0.0423094	-0.00376953	0.0831443	0.224845	Not Significant
ch.5.7426589F	0.0785302	0.079195	-0.000664776	0.673632	0.79981	Not Significant
ch.5.754313F	0.0541578	0.0553319	-0.00117417	0.644984	0.779531	Not Significant
ch.5.762713R	0.0613014	0.0629747	-0.0016733	0.644984	0.779531	Not Significant
ch.5.83804089R	0.0759813	0.0771818	-0.00120048	0.440309	0.618816	Not Significant
ch.5.87268879R	0.314113	0.329124	-0.0150117	0.259393	0.448318	Not Significant
ch.5.96698337R	0.067415	0.065326	0.00208898	0.367218	0.553942	Not Significant
ch.5.96811951R	0.0396405	0.0417207	-0.00208019	0.0821439	0.223214	Not Significant
ch.5.978199R	0.046521	0.0458686	0.000652413	0.939165	0.967054	Not Significant
ch.5.97862610R	0.0664209	0.0577639	0.00865708	0.134839	0.301299	Not Significant
ch.6.104972868R	0.0331725	0.0354804	-0.00230784	0.129039	0.293314	Not Significant
ch.6.105254044F	0.0254101	0.0261048	-0.000694615	0.488608	0.659247	Not Significant
ch.6.106373286R	0.0283945	0.0327334	-0.00433892	0.430328	0.610249	Not Significant
ch.6.107549394R	0.0644923	0.0585534	0.00593884	0.604965	0.750116	Not Significant
ch.6.107578927F	0.0547175	0.0487717	0.00594581	0.123435	0.285421	Not Significant
ch.6.108097463R	0.0260698	0.0279044	-0.00183461	0.118022	0.277629	Not Significant
ch.6.1094404R	0.0271834	0.0312578	-0.00407443	0.0297291	0.124102	Not Significant
ch.6.113866684R	0.0580967	0.0476731	0.0104236	0.0147123	0.0839125	Not Significant
ch.6.11493F	0.0267642	0.0290805	-0.00231629	0.0367183	0.139907	Not Significant
ch.6.115053477R	0.025432	0.0278073	-0.00237524	0.107758	0.262753	Not Significant
ch.6.115952F	0.063726	0.0610795	0.00264644	0.450422	0.62743	Not Significant
ch.6.11766035R	0.0252978	0.0274002	-0.00210243	0.163459	0.338826	Not Significant
ch.6.1206704R	0.117559	0.116881	0.000678324	0.732334	0.840138	Not Significant
ch.6.122367561R	0.0298284	0.0301017	-0.000273278	0.849792	0.914972	Not Significant
ch.6.1232832R	0.0353233	0.0380767	-0.00275343	0.158395	0.332341	Not Significant
ch.6.1238048R	0.0315429	0.0350994	-0.0035565	0.0409875	0.148922	Not Significant
ch.6.1239582F	0.0381626	0.0409677	-0.002805	0.0314708	0.128109	Not Significant
ch.6.12427391R	0.0321704	0.0340309	-0.00186049	0.984214	0.99169	Not Significant
ch.6.12702243F	0.0319645	0.0327238	-0.000759332	0.266626	0.455822	Not Significant
ch.6.1274077F	0.0379627	0.0398328	-0.00187006	0.234041	0.420954	Not Significant
ch.6.1297321R	0.0936058	0.0923062	0.00129957	0.854224	0.917756	Not Significant
ch.6.133496032R	0.0370236	0.035569	0.00145455	0.943664	0.969515	Not Significant
ch.6.1361432F	0.0785267	0.0802189	-0.00169214	0.711167	0.825731	Not Significant
ch.6.137329F	0.0611015	0.0616432	-0.000541752	0.934669	0.964574	Not Significant
ch.6.1385876F	0.0542065	0.0523381	0.00186845	0.299561	0.489331	Not Significant
ch.6.143706070F	0.0392119	0.0408287	-0.0016168	0.206408	0.390124	Not Significant
ch.6.144195587R	0.0237264	0.0242461	-0.000519716	0.166903	0.343092	Not Significant
ch.6.14534615F	0.0567278	0.0579685	-0.00124072	0.975195	0.98673	Not Significant
ch.6.147307359R	0.0457758	0.0479119	-0.0021361	0.196436	0.378495	Not Significant
ch.6.147534874F	0.0433439	0.0444115	-0.00106763	0.361241	0.548456	Not Significant
ch.6.147974784R	0.0360166	0.0361092	-9.26278e-05	0.539625	0.700576	Not Significant
ch.6.15091466F	0.0622065	0.0643042	-0.00209771	0.302203	0.491879	Not Significant
ch.6.156307177R	0.0631141	0.0644571	-0.00134294	0.907738	0.949344	Not Significant
ch.6.158597687F	0.0409341	0.0413955	-0.000461335	0.547126	0.706385	Not Significant
ch.6.159391054R	0.0257539	0.0280229	-0.00226903	0.0212391	0.102764	Not Significant
ch.6.163729680F	0.0330494	0.0341682	-0.00111883	0.151828	0.323779	Not Significant
ch.6.165088341R	0.0434826	0.041747	0.00173555	0.407555	0.590258	Not Significant
ch.6.168367002R	0.0605301	0.0596555	0.000874653	0.952666	0.97454	Not Significant
ch.6.169008488F	0.0658436	0.0498377	0.0160059	0.0191151	0.0968909	Not Significant
ch.6.169577133F	0.0439574	0.0484399	-0.00448253	0.0792012	0.218413	Not Significant
ch.6.180632F	0.0377267	0.0382249	-0.000498142	0.849792	0.914972	Not Significant
ch.6.1841262F	0.0593861	0.0635562	-0.00417007	0.528473	0.691717	Not Significant
ch.6.197209F	0.121474	0.105202	0.0162717	0.104096	0.25721	Not Significant
ch.6.20150281F	0.045866	0.0455705	0.00029555	0.925682	0.959579	Not Significant
ch.6.2132867R	0.0383877	0.0398164	-0.00142877	0.524781	0.688802	Not Significant
ch.6.2134092F	0.0440344	0.0460437	-0.00200929	0.410764	0.593048	Not Significant
ch.6.2143967R	0.114869	0.101647	0.0132218	0.170401	0.347463	Not Significant
ch.6.215100R	0.0413781	0.0420195	-0.00064142	0.783944	0.8737	Not Significant
ch.6.21652857R	0.022315	0.0242342	-0.00191918	0.145471	0.315612	Not Significant
ch.6.2574971F	0.0408093	0.041944	-0.00113478	0.818902	0.895866	Not Significant
ch.6.2768623F	0.0422805	0.045505	-0.00322452	0.0164035	0.0890657	Not Significant
ch.6.2791833R	0.0642751	0.0634063	0.000868773	0.934669	0.964574	Not Significant
ch.6.2893423F	0.147809	0.134956	0.0128533	0.554677	0.712237	Not Significant
ch.6.2925136R	0.0513182	0.0468911	0.00442712	0.249963	0.438197	Not Significant
ch.6.3068315F	0.0421308	0.043513	-0.00138228	0.453822	0.630219	Not Significant
ch.6.3091160R	0.046179	0.0495249	-0.00334596	0.407555	0.590258	Not Significant
ch.6.3179791F	0.0421332	0.0477516	-0.00561843	0.0033154	0.0376497	Not Significant
ch.6.3276431R	0.0269498	0.0271919	-0.000242076	0.577632	0.729534	Not Significant
ch.6.3333851R	0.0457537	0.0479018	-0.00214808	0.38862	0.573288	Not Significant
ch.6.34361150R	0.0519353	0.054873	-0.00293775	0.653118	0.785469	Not Significant
ch.6.41978480R	0.0333092	0.0347022	-0.00139299	0.147041	0.317644	Not Significant
ch.6.43016614F	0.0926012	0.100534	-0.007933	0.115387	0.273872	Not Significant
ch.6.44639052F	0.0326256	0.0333606	-0.000734979	0.644984	0.779531	Not Significant
ch.6.44693872F	0.0271163	0.0280814	-0.000965166	0.337947	0.526536	Not Significant
ch.6.47170703R	0.0321215	0.0331809	-0.0010593	0.745133	0.848707	Not Significant
ch.6.499655F	0.062203	0.0631537	-0.000950696	0.876455	0.930927	Not Significant
ch.6.51066775R	0.0382204	0.0404734	-0.00225297	0.208445	0.39248	Not Significant
ch.6.53095038R	0.0677254	0.0704322	-0.00270682	0.547126	0.706385	Not Significant
ch.6.57776846F	0.0314972	0.0317236	-0.00022643	1	1	Not Significant
ch.6.626543F	0.0786986	0.0753373	0.00336127	0.346567	0.534725	Not Significant
ch.6.738234R	0.0263765	0.0275485	-0.00117201	0.234041	0.420954	Not Significant
ch.6.82410F	0.0671175	0.064728	0.0023895	0.827701	0.901358	Not Significant
ch.6.83110103R	0.0315367	0.0335789	-0.00204214	0.10171	0.25363	Not Significant
ch.6.83452513F	0.0386404	0.0385882	5.22429e-05	0.797006	0.882017	Not Significant
ch.6.87517530F	0.028965	0.0299206	-0.000955518	0.349471	0.537473	Not Significant
ch.6.93211F	0.0537084	0.0544124	-0.000704004	0.681907	0.8056	Not Significant
ch.6.945235F	0.0206878	0.0213839	-0.000696065	0.407555	0.590258	Not Significant
ch.6.952513R	0.0443719	0.0439385	0.000433457	0.792645	0.879244	Not Significant
ch.6.98280058F	0.0308141	0.03324	-0.00242586	0.137814	0.305404	Not Significant
ch.6.99145630F	0.0262298	0.0268484	-0.000618639	0.547126	0.706385	Not Significant
ch.7.1039544R	0.0256431	0.0281058	-0.00246263	0.156733	0.330136	Not Significant
ch.7.106043218F	0.0397724	0.0411463	-0.00137396	0.690221	0.811363	Not Significant
ch.7.109948253R	0.0266419	0.0272192	-0.000577284	0.876455	0.930927	Not Significant
ch.7.1100907F	0.0428014	0.0470166	-0.00421519	0.0310274	0.12712	Not Significant
ch.7.1147807F	0.0604846	0.0623995	-0.00191498	0.478024	0.650514	Not Significant
ch.7.1171004F	0.0382275	0.0406635	-0.00243596	0.140838	0.309455	Not Significant
ch.7.118285014F	0.0920017	0.096812	-0.00481037	0.15022	0.32175	Not Significant
ch.7.1201720F	0.0375673	0.0416516	-0.00408429	0.0051813	0.0475886	Not Significant
ch.7.120944214F	0.0347344	0.0346806	5.38378e-05	0.779603	0.870863	Not Significant
ch.7.121194196F	0.0512772	0.0503	0.00097716	0.849792	0.914972	Not Significant
ch.7.1264585R	0.0532281	0.0567352	-0.0035071	0.410764	0.593048	Not Significant
ch.7.130936447R	0.0258461	0.0244191	0.00142701	0.231827	0.418569	Not Significant
ch.7.13122495F	0.0300062	0.0325459	-0.00253969	0.0328339	0.131255	Not Significant
ch.7.134603089F	0.0336948	0.0351181	-0.0014233	0.111521	0.268185	Not Significant
ch.7.135065R	0.0365555	0.0331322	0.00342329	0.254648	0.443292	Not Significant
ch.7.137529584R	0.0279791	0.026912	0.00106705	0.70696	0.822862	Not Significant
ch.7.140705775R	0.0499851	0.0536235	-0.00363838	0.066582	0.197513	Not Significant
ch.7.1415213R	0.0480757	0.0488382	-0.000762438	0.566099	0.720876	Not Significant
ch.7.1427355R	0.0728106	0.0743255	-0.00151485	0.880913	0.933493	Not Significant
ch.7.143447326F	0.0930995	0.0866784	0.00642102	0.478024	0.650514	Not Significant
ch.7.1466734R	0.0438419	0.0455743	-0.0017324	0.499317	0.668116	Not Significant
ch.7.1578169F	0.0833707	0.0836909	-0.000320142	1	1	Not Significant
ch.7.1651382F	0.0513343	0.0526533	-0.00131899	0.597096	0.74446	Not Significant
ch.7.1701599F	0.0317971	0.032734	-0.000936914	0.13932	0.307432	Not Significant
ch.7.1714607F	0.0525547	0.053716	-0.0011613	0.539625	0.700576	Not Significant
ch.7.1905850F	0.0793894	0.077836	0.00155335	0.736592	0.843057	Not Significant
ch.7.1973356R	0.0381718	0.039824	-0.0016522	0.373257	0.559482	Not Significant
ch.7.20109332F	0.0247773	0.0278408	-0.00306352	0.00270815	0.0340498	Not Significant
ch.7.2011899F	0.0683877	0.0671511	0.00123657	0.805746	0.88765	Not Significant
ch.7.2184863F	0.0408051	0.044759	-0.00395383	0.943664	0.969515	Not Significant
ch.7.2185748R	0.0695304	0.0760982	-0.0065678	0.15022	0.32175	Not Significant
ch.7.2194789F	0.0658931	0.0675827	-0.00168961	0.70696	0.822862	Not Significant
ch.7.21959714R	0.046795	0.049482	-0.00268698	0.236271	0.423419	Not Significant
ch.7.2254086F	0.028871	0.030602	-0.00173105	0.585382	0.735683	Not Significant
ch.7.22672050F	0.0248063	0.0377806	-0.0129743	0.0222106	0.10527	Not Significant
ch.7.23291137F	0.0282554	0.0302213	-0.00196588	0.0222106	0.10527	Not Significant
ch.7.2377667F	0.0522374	0.0540841	-0.0018467	0.410764	0.593048	Not Significant
ch.7.24057216F	0.0424575	0.0444806	-0.00202312	0.478024	0.650514	Not Significant
ch.7.2435427F	0.0915732	0.0945857	-0.00301241	0.939165	0.967054	Not Significant
ch.7.2635062R	0.0241391	0.0253766	-0.0012375	0.0726677	0.207786	Not Significant
ch.7.2667284R	0.0561695	0.0595901	-0.00342061	0.513787	0.679925	Not Significant
ch.7.2691555F	0.0442452	0.0450415	-0.00079633	0.694392	0.814281	Not Significant
ch.7.2714749F	0.0576533	0.0625861	-0.00493281	0.168645	0.345238	Not Significant
ch.7.2726195R	0.0639338	0.064961	-0.00102719	0.805746	0.88765	Not Significant
ch.7.2809681F	0.0873343	0.0885551	-0.00122076	0.723842	0.834443	Not Significant
ch.7.2839937F	0.0581444	0.0625572	-0.00441279	0.332278	0.521079	Not Significant
ch.7.2860922R	0.0494646	0.0533598	-0.00389519	0.168645	0.345238	Not Significant
ch.7.2864275F	0.0639499	0.065469	-0.00151911	0.952666	0.97454	Not Significant
ch.7.2865377R	0.0569341	0.0489162	0.0080179	0.31022	0.499983	Not Significant
ch.7.288614R	0.0554783	0.0647139	-0.00923568	0.0246289	0.11152	Not Significant
ch.7.2902493F	0.0504081	0.0513962	-0.00098808	0.332278	0.521079	Not Significant
ch.7.2968824F	0.069396	0.0730248	-0.00362879	0.510149	0.676995	Not Significant
ch.7.2986028F	0.0342319	0.0340002	0.000231627	0.792645	0.879244	Not Significant
ch.7.3102217F	0.0434858	0.043835	-0.000349217	0.961674	0.979441	Not Significant
ch.7.313144R	0.041195	0.041849	-0.000653995	0.43364	0.613136	Not Significant
ch.7.3273335R	0.0795936	0.0820659	-0.00247223	0.506525	0.673992	Not Significant
ch.7.3273938R	0.0336278	0.0351594	-0.0015316	0.31022	0.499983	Not Significant
ch.7.3356624R	0.0335946	0.0377169	-0.00412238	0.276483	0.466195	Not Significant
ch.7.33727552F	0.0479915	0.0477492	0.000242299	0.728084	0.837304	Not Significant
ch.7.38331565R	0.0362052	0.0416361	-0.00543087	0.00483007	0.0459107	Not Significant
ch.7.398127F	0.0466137	0.0479443	-0.00133061	0.28915	0.479107	Not Significant
ch.7.41200093F	0.0517755	0.0580418	-0.00626627	0.140838	0.309455	Not Significant
ch.7.42690727F	0.0348058	0.0316719	0.00313389	0.37023	0.556706	Not Significant
ch.7.44221780F	0.0622871	0.0649155	-0.00262831	0.649046	0.782454	Not Significant
ch.7.50621990F	0.0257043	0.0263389	-0.000634596	0.495733	0.665103	Not Significant
ch.7.51771937F	0.0286892	0.0308101	-0.00212095	0.0388031	0.144345	Not Significant
ch.7.51839018F	0.0320572	0.0346869	-0.00262976	0.00434351	0.0433884	Not Significant
ch.7.54221757R	0.0222637	0.0261237	-0.00385997	0.218852	0.404144	Not Significant
ch.7.54635456F	0.0297335	0.0339496	-0.00421612	0.000761229	0.0180959	Not Significant
ch.7.557703F	0.0528202	0.0563657	-0.00354545	0.0708841	0.204853	Not Significant
ch.7.592198R	0.0563523	0.0653475	-0.00899523	0.00256118	0.0330587	Not Significant
ch.7.647988F	0.0312117	0.0330724	-0.00186074	0.0494709	0.166027	Not Significant
ch.7.66927703R	0.072379	0.0784064	-0.00602743	0.223118	0.408914	Not Significant
ch.7.67314344F	0.0443978	0.0478949	-0.00349709	0.0501295	0.167288	Not Significant
ch.7.69934054F	0.024487	0.0262492	-0.00176215	0.0691367	0.201873	Not Significant
ch.7.8314F	0.0540136	0.0578761	-0.00386254	0.0882952	0.232924	Not Significant
ch.7.84780R	0.087801	0.0887894	-0.000988378	0.762309	0.859801	Not Significant
ch.7.901673F	0.0648684	0.0736335	-0.00876507	0.0328339	0.131255	Not Significant
ch.7.924839R	0.0449259	0.0475997	-0.00267381	0.569931	0.723708	Not Significant
ch.7.95950239F	0.0393794	0.0418884	-0.00250894	0.114087	0.271993	Not Significant
ch.8.1011566R	0.0463306	0.050381	-0.00405041	0.0831443	0.224845	Not Significant
ch.8.101580865F	0.0545447	0.0565653	-0.00202052	0.474524	0.647643	Not Significant
ch.8.1022548F	0.0957907	0.0951717	0.000619089	0.876455	0.930927	Not Significant
ch.8.103893680R	0.030137	0.0319374	-0.00180041	0.0609224	0.187269	Not Significant
ch.8.104563527R	0.0427027	0.048249	-0.00554628	0.0507954	0.168556	Not Significant
ch.8.1084391F	0.0832304	0.0878528	-0.00462244	0.352391	0.54028	Not Significant
ch.8.118680502R	0.0422732	0.0438747	-0.00160144	0.510149	0.676995	Not Significant
ch.8.120035F	0.0873716	0.0794699	0.00790177	0.988724	0.99405	Not Significant
ch.8.120063967R	0.0250806	0.0270667	-0.00198615	0.0578713	0.181815	Not Significant
ch.8.1234861F	0.0390336	0.0383894	0.000644201	0.975195	0.98673	Not Significant
ch.8.127920202R	0.0465953	0.0491937	-0.00259838	0.485066	0.656364	Not Significant
ch.8.128185533F	0.0415918	0.0432111	-0.00161931	0.464109	0.6389	Not Significant
ch.8.128640959R	0.0348251	0.0352383	-0.0004132	0.198402	0.380797	Not Significant
ch.8.1293020R	0.131433	0.155699	-0.0242664	0.376299	0.562268	Not Significant
ch.8.130345735R	0.0452752	0.0476666	-0.00239138	0.236271	0.423419	Not Significant
ch.8.131497396R	0.078068	0.0824921	-0.00442403	0.766622	0.862512	Not Significant
ch.8.131518788R	0.0462902	0.0507412	-0.00445106	0.245338	0.433303	Not Significant
ch.8.137615416R	0.0313431	0.0328894	-0.00154626	0.163459	0.338826	Not Significant
ch.8.143138149R	0.0566696	0.0616693	-0.00499973	0.321125	0.510435	Not Significant
ch.8.1439749R	0.0542695	0.0585834	-0.00431399	0.361241	0.548456	Not Significant
ch.8.145820133F	0.0381841	0.0408924	-0.00270829	0.131914	0.297285	Not Significant
ch.8.15787776F	0.0441144	0.0453326	-0.00121819	0.818902	0.895866	Not Significant
ch.8.1632180R	0.0313503	0.0349568	-0.00360656	0.0717714	0.20633	Not Significant
ch.8.1702176R	0.0547669	0.0560083	-0.00124135	0.805746	0.88765	Not Significant
ch.8.1736467F	0.0355666	0.0390624	-0.0034958	0.00730795	0.0573734	Not Significant
ch.8.1820050F	0.0432006	0.0442529	-0.0010523	0.407555	0.590258	Not Significant
ch.8.1960908F	0.0305305	0.0332327	-0.00270221	0.0228795	0.106974	Not Significant
ch.8.1981758F	0.0537056	0.0598572	-0.00615152	0.0904262	0.236208	Not Significant
ch.8.1993893R	0.0717031	0.0704286	0.00127444	0.506525	0.673992	Not Significant
ch.8.20603847F	0.0484607	0.0539796	-0.00551895	0.296935	0.48673	Not Significant
ch.8.214553F	0.0532615	0.0550868	-0.00182528	0.880913	0.933493	Not Significant
ch.8.2327632F	0.0407131	0.0444019	-0.00368882	0.0970686	0.246591	Not Significant
ch.8.2335308R	0.0574744	0.0619418	-0.0044674	0.329467	0.518521	Not Significant
ch.8.2343166R	0.0487256	0.0501658	-0.00144025	0.624836	0.764853	Not Significant
ch.8.2353618R	0.142825	0.171425	-0.0285999	0.0674248	0.198979	Not Significant
ch.8.2442961R	0.0437272	0.0492845	-0.00555735	0.31022	0.499983	Not Significant
ch.8.2465681F	0.0546373	0.0575845	-0.00294722	0.223118	0.408914	Not Significant
ch.8.2527088R	0.0344666	0.0353813	-0.000914685	0.681907	0.8056	Not Significant
ch.8.25340112R	0.0888062	0.0848555	0.00395061	0.854224	0.917756	Not Significant
ch.8.2598327F	0.0391356	0.0423423	-0.00320664	0.0521495	0.17114	Not Significant
ch.8.2599852F	0.0284969	0.031288	-0.00279109	0.0782396	0.21688	Not Significant
ch.8.26357406F	0.0295927	0.0308004	-0.00120768	0.32389	0.513048	Not Significant
ch.8.2835922R	0.0346476	0.037441	-0.00279335	0.181223	0.360663	Not Significant
ch.8.314562F	0.0475258	0.0524552	-0.00492938	0.984214	0.99169	Not Significant
ch.8.33052751R	0.0277002	0.0306369	-0.00293669	0.177561	0.356136	Not Significant
ch.8.33884649F	0.0319059	0.0296826	0.00222328	0.528473	0.691717	Not Significant
ch.8.34907260F	0.053239	0.0578167	-0.00457764	0.106526	0.260881	Not Significant
ch.8.39446R	0.0334935	0.0349092	-0.00141575	0.577632	0.729534	Not Significant
ch.8.419879R	0.0853699	0.0774257	0.00794419	0.281504	0.471347	Not Significant
ch.8.484254F	0.0408387	0.0442928	-0.00345414	0.312923	0.502631	Not Significant
ch.8.49587141F	0.0473162	0.0464799	0.000836292	0.543369	0.703497	Not Significant
ch.8.49616578R	0.0201851	0.021784	-0.00159889	0.0362123	0.138789	Not Significant
ch.8.56925254R	0.0704322	0.0728708	-0.00243858	0.573775	0.726624	Not Significant
ch.8.575115F	0.0344084	0.0362292	-0.00182083	0.227443	0.413766	Not Significant
ch.8.58671533F	0.0348134	0.035791	-0.0009776	0.694392	0.814281	Not Significant
ch.8.61159655R	0.038325	0.0417637	-0.0034387	0.15345	0.325914	Not Significant
ch.8.614314F	0.0458928	0.046569	-0.000676127	0.506525	0.673992	Not Significant
ch.8.61455948R	0.0347058	0.0376185	-0.00291271	0.177561	0.356136	Not Significant
ch.8.65240324F	0.0508373	0.0546947	-0.00385734	0.535895	0.697609	Not Significant
ch.8.669769F	0.0953108	0.0918841	0.00342663	0.948164	0.972036	Not Significant
ch.8.68016094R	0.0228355	0.0259089	-0.00307336	0.0051813	0.0475886	Not Significant
ch.8.68461758R	0.050953	0.055898	-0.00494505	0.165174	0.340899	Not Significant
ch.8.7249R	0.0489585	0.0480828	0.000875637	0.925682	0.959579	Not Significant
ch.8.72877942F	0.022405	0.0201965	0.00220848	0.711167	0.825731	Not Significant
ch.8.745965F	0.0326634	0.0355116	-0.00284825	0.0792012	0.218413	Not Significant
ch.8.91248331R	0.0526017	0.0575666	-0.00496493	0.0372303	0.141005	Not Significant
ch.8.9203391F	0.0524446	0.0492011	0.00324356	0.59318	0.741562	Not Significant
ch.8.9261340R	0.0208115	0.0205832	0.000228352	0.286586	0.476481	Not Significant
ch.8.969355F	0.0776815	0.068161	0.00952055	0.0851746	0.22808	Not Significant
ch.8.97539754R	0.049044	0.0517735	-0.00272946	0.102897	0.255447	Not Significant
ch.9.103369821R	0.0616543	0.0618783	-0.000223975	0.872	0.928281	Not Significant
ch.9.1037862F	0.0536679	0.0583118	-0.00464392	0.198402	0.380797	Not Significant
ch.9.1059422R	0.0514919	0.0540189	-0.00252693	0.401183	0.584625	Not Significant
ch.9.10784434R	0.0357256	0.0388687	-0.0031431	0.0993676	0.250103	Not Significant
ch.9.108332624R	0.0391725	0.0394686	-0.000296174	0.276483	0.466195	Not Significant
ch.9.1169222R	0.0336137	0.0342038	-0.000590097	0.608916	0.753074	Not Significant
ch.9.120938663F	0.0870101	0.0885975	-0.00158742	0.775269	0.868126	Not Significant
ch.9.122161992R	0.0455239	0.0458772	-0.000353282	0.673632	0.79981	Not Significant
ch.9.1233470F	0.0633567	0.0672783	-0.00392169	0.711167	0.825731	Not Significant
ch.9.126316596R	0.0194038	0.0186436	0.000760177	0.934669	0.964574	Not Significant
ch.9.1286602F	0.0508998	0.0499516	0.00094827	0.581501	0.73254	Not Significant
ch.9.130720330F	0.0291326	0.0322353	-0.0031027	0.0521495	0.17114	Not Significant
ch.9.1355968F	0.0331054	0.037329	-0.00422357	0.0242701	0.110636	Not Significant
ch.9.14534598R	0.0340918	0.0342797	-0.00018786	0.907738	0.949344	Not Significant
ch.9.1539394R	0.0813322	0.0827493	-0.0014171	0.96618	0.981925	Not Significant
ch.9.16291106F	0.0299421	0.0310065	-0.00106432	0.440309	0.618816	Not Significant
ch.9.178852F	0.0380662	0.0405773	-0.00251108	0.0811533	0.221655	Not Significant
ch.9.1865022F	0.0711152	0.0710026	0.000112606	0.916705	0.954536	Not Significant
ch.9.1921717R	0.120917	0.112839	0.00807882	0.204385	0.387744	Not Significant
ch.9.1930815F	0.0816115	0.0803963	0.00121526	0.988724	0.99405	Not Significant
ch.9.1976398F	0.0275788	0.0282959	-0.000717082	0.223118	0.408914	Not Significant
ch.9.2049598F	0.0374264	0.037146	0.000280397	0.581501	0.73254	Not Significant
ch.9.2051689R	0.0209034	0.0221571	-0.00125372	0.234041	0.420954	Not Significant
ch.9.2172872F	0.0278386	0.0298217	-0.00198311	0.732334	0.840138	Not Significant
ch.9.2215767R	0.0308296	0.0327841	-0.00195443	0.410764	0.593048	Not Significant
ch.9.2223115R	0.0528651	0.0499042	0.00296084	0.223118	0.408914	Not Significant
ch.9.2262725R	0.0894507	0.0970744	-0.00762376	0.577632	0.729534	Not Significant
ch.9.2285199R	0.03902	0.0399639	-0.000943864	0.907738	0.949344	Not Significant
ch.9.2298007R	0.0268222	0.0292157	-0.00239352	0.0925985	0.239673	Not Significant
ch.9.26162534R	0.032055	0.0320157	3.9323e-05	0.827701	0.901358	Not Significant
ch.9.2787281F	0.0427485	0.0434719	-0.000723417	0.898783	0.944031	Not Significant
ch.9.2793549R	0.0291417	0.0321477	-0.00300609	0.00878552	0.0632883	Not Significant
ch.9.2793850R	0.0329894	0.0370917	-0.00410223	0.0108717	0.0711229	Not Significant
ch.9.31239617R	0.086857	0.085873	0.000983977	0.711167	0.825731	Not Significant
ch.9.357218F	0.0421271	0.0464261	-0.00429904	0.276483	0.466195	Not Significant
ch.9.377428R	0.0537049	0.054625	-0.00092009	0.810126	0.890389	Not Significant
ch.9.38721634R	0.0393591	0.0391951	0.00016408	0.957169	0.976917	Not Significant
ch.9.691424R	0.0508491	0.0513498	-0.000500686	0.988724	0.99405	Not Significant
ch.9.72278394R	0.024769	0.0264606	-0.00169164	0.104096	0.25721	Not Significant
ch.9.75018133F	0.0353924	0.0355211	-0.000128714	0.478024	0.650514	Not Significant
ch.9.76081330F	0.0257191	0.0282237	-0.00250461	0.0377484	0.142077	Not Significant
ch.9.77250961R	0.0353283	0.0348061	0.000522185	0.984214	0.99169	Not Significant
ch.9.82095949F	0.026969	0.0261062	0.000862755	0.326671	0.515827	Not Significant
ch.9.83519450F	0.0263651	0.0270498	-0.00068468	0.373257	0.559482	Not Significant
ch.9.837340R	0.0447191	0.0421847	0.00253434	0.539625	0.700576	Not Significant
ch.9.84078312F	0.0331378	0.0334286	-0.000290829	0.762309	0.859801	Not Significant
ch.9.86947500F	0.035146	0.0369382	-0.00179219	0.436967	0.615964	Not Significant
ch.9.898515R	0.0447672	0.0443092	0.000457971	0.814511	0.893213	Not Significant
ch.9.90287778F	0.0316737	0.0316072	6.6412e-05	0.858662	0.920384	Not Significant
ch.9.90621653R	0.0243596	0.0253785	-0.00101885	0.474524	0.647643	Not Significant
ch.9.93373462R	0.0168315	0.0188818	-0.00205026	0.196436	0.378495	Not Significant
ch.9.945770F	0.0398112	0.03878	0.00103113	0.975195	0.98673	Not Significant
ch.9.98957343R	0.0350176	0.0458075	-0.0107899	0.801373	0.884834	Not Significant
ch.9.98989607R	0.0223527	0.0235634	-0.00121066	0.0556673	0.177708	Not Significant
ch.9.991104F	0.116952	0.111825	0.00512736	0.597096	0.74446	Not Significant
ch.X.1023208F	0.0305522	0.0320757	-0.00152344	0.326671	0.515827	Not Significant
ch.X.102893131F	0.0406864	0.0436711	-0.00298473	0.13632	0.303355	Not Significant
ch.X.1084981F	0.0389477	0.0436523	-0.00470459	0.0691367	0.201873	Not Significant
ch.X.111648924R	0.0537987	0.0589998	-0.00520102	0.196436	0.378495	Not Significant
ch.X.112118442F	0.0415333	0.0426086	-0.00107531	0.28915	0.479107	Not Significant
ch.X.112138872R	0.0335339	0.0370705	-0.00353653	0.129039	0.293314	Not Significant
ch.X.112526203R	0.0565612	0.0633032	-0.00674203	0.183076	0.362814	Not Significant
ch.X.116673198R	0.079347	0.0845393	-0.00519224	0.0450611	0.157331	Not Significant
ch.X.147603R	0.0371877	0.0378208	-0.000633088	0.510149	0.676995	Not Significant
ch.X.1485219F	0.0306073	0.0329481	-0.00234087	0.192548	0.373961	Not Significant
ch.X.1776338R	0.0595507	0.0602253	-0.000674588	0.585382	0.735683	Not Significant
ch.X.2115742F	0.137973	0.148617	-0.0106442	0.229627	0.416147	Not Significant
ch.X.223217F	0.054998	0.0575675	-0.00256946	0.788291	0.876421	Not Significant
ch.X.23343928R	0.0300751	0.0317649	-0.0016898	0.543369	0.703497	Not Significant
ch.X.258064R	0.0632744	0.0632946	-2.02556e-05	0.961674	0.979441	Not Significant
ch.X.42405548R	0.0482015	0.0470996	0.00110182	0.984214	0.99169	Not Significant
ch.X.57019131F	0.0345545	0.0387655	-0.00421096	0.0514688	0.16985	Not Significant
ch.X.68408155R	0.0327706	0.0365769	-0.00380629	0.134839	0.301299	Not Significant
ch.X.747556F	0.0361375	0.038066	-0.00192847	0.517438	0.68292	Not Significant
ch.X.772253F	0.0538389	0.0533691	0.000469726	0.863104	0.922886	Not Significant
ch.X.87262228F	0.0316939	0.0326107	-0.000916844	0.657201	0.78833	Not Significant
ch.X.938089F	0.0418246	0.0423096	-0.000484972	0.318376	0.507824	Not Significant
ch.X.97651759F	0.024498	0.0254816	-0.000983571	0.702761	0.819928	Not Significant
rs10033147	0.54922	0.682675	-0.133455	0.0188273	0.096082	Not Significant
rs1019916	0.340134	0.346256	-0.00612204	0.903259	0.946698	Not Significant
rs1040870	0.425575	0.357388	0.0681868	0.413987	0.595893	Not Significant
rs10457834	0.716868	0.624816	0.0920518	0.0578713	0.181815	Not Significant
rs10774834	0.590535	0.552607	0.0379285	0.394871	0.578923	Not Significant
rs10796216	0.461829	0.418916	0.0429129	0.349471	0.537473	Not Significant
rs10846239	0.32653	0.468254	-0.141725	0.0593806	0.184508	Not Significant
rs10882854	0.72475	0.695163	0.0295876	0.810126	0.890389	Not Significant
rs10936224	0.450557	0.467732	-0.0171749	0.736592	0.843057	Not Significant
rs11034952	0.364545	0.39083	-0.0262846	0.485066	0.656364	Not Significant
rs11249206	0.582467	0.576944	0.00552233	0.863104	0.922886	Not Significant
rs13369115	0.587646	0.599045	-0.0113989	0.797006	0.882017	Not Significant
rs133860	0.590382	0.563785	0.0265964	0.608916	0.753074	Not Significant
rs1414097	0.413741	0.41627	-0.00252833	0.686059	0.808421	Not Significant
rs1416770	0.46945	0.549912	-0.0804621	0.373257	0.559482	Not Significant
rs1467387	0.328669	0.357454	-0.0287855	0.332278	0.521079	Not Significant
rs1484127	0.601055	0.499949	0.101106	0.0772875	0.215348	Not Significant
rs1495031	0.548803	0.641514	-0.092711	0.294325	0.484152	Not Significant
rs1510189	0.43026	0.374309	0.055951	0.190625	0.371723	Not Significant
rs1510480	0.47086	0.467153	0.0037076	0.728084	0.837304	Not Significant
rs1520670	0.435465	0.492248	-0.0567833	0.32389	0.513048	Not Significant
rs1941955	0.643487	0.625863	0.0176245	0.401183	0.584625	Not Significant
rs1945975	0.609821	0.588541	0.0212806	0.889841	0.938806	Not Significant
rs2032088	0.292846	0.282881	0.00996565	0.698572	0.817037	Not Significant
rs2125573	0.560365	0.505265	0.0550997	0.28915	0.479107	Not Significant
rs213028	0.358822	0.396042	-0.0372197	0.364222	0.55128	Not Significant
rs2208123	0.572624	0.500939	0.0716849	0.278986	0.468769	Not Significant
rs2235751	0.390714	0.414284	-0.0235701	0.858662	0.920384	Not Significant
rs2385226	0.434262	0.297367	0.136895	0.0456701	0.158499	Not Significant
rs2468330	0.44527	0.580255	-0.134985	0.0862048	0.229693	Not Significant
rs2521373	0.570165	0.623158	-0.0529926	0.677765	0.802668	Not Significant
rs264581	0.352547	0.291298	0.0612489	0.391738	0.576087	Not Significant
rs2804694	0.548724	0.58107	-0.032346	0.723842	0.834443	Not Significant
rs2857639	0.486699	0.469502	0.0171969	0.907738	0.949344	Not Significant
rs2959823	0.723829	0.670095	0.0537346	0.200382	0.383158	Not Significant
rs348937	0.583183	0.558951	0.0242321	0.640933	0.776669	Not Significant
rs3818562	0.513826	0.533029	-0.0192035	0.997745	0.998868	Not Significant
rs3936238	0.489791	0.536817	-0.0470254	0.240775	0.428312	Not Significant
rs4331560	0.405349	0.38322	0.0221285	0.669509	0.796799	Not Significant
rs472920	0.571068	0.522807	0.0482611	0.349471	0.537473	Not Significant
rs4742386	0.503328	0.572613	-0.069285	0.810126	0.890389	Not Significant
rs5926356	0.43346	0.552773	-0.119313	0.259393	0.448318	Not Significant
rs5931272	0.475322	0.466248	0.00907392	0.430328	0.610249	Not Significant
rs5936512	0.286929	0.329599	-0.0426698	0.173953	0.351742	Not Significant
rs5987737	0.52408	0.425652	0.0984288	0.126213	0.289364	Not Significant
rs6426327	0.239956	0.287538	-0.0475818	0.332278	0.521079	Not Significant
rs6471533	0.62994	0.655423	-0.0254832	0.775269	0.868126	Not Significant
rs654498	0.567581	0.631396	-0.0638142	0.179385	0.358388	Not Significant
rs6546473	0.212571	0.305623	-0.0930522	0.026493	0.11622	Not Significant
rs6626309	0.475739	0.564852	-0.0891128	0.346567	0.534725	Not Significant
rs6982811	0.399231	0.417991	-0.0187595	0.745133	0.848707	Not Significant
rs6991394	0.424688	0.353408	0.07128	0.719608	0.831586	Not Significant
rs715359	0.763258	0.655824	0.107434	0.0481755	0.163458	Not Significant
rs739259	0.433707	0.446214	-0.0125078	0.736592	0.843057	Not Significant
rs7660805	0.655036	0.520409	0.134626	0.0393397	0.145512	Not Significant
rs7746156	0.508175	0.493741	0.0144338	0.616854	0.75897	Not Significant
rs798149	0.453154	0.537834	-0.0846794	0.436967	0.615964	Not Significant
rs845016	0.4393	0.38746	0.0518394	0.589275	0.738517	Not Significant
rs877309	0.532049	0.410941	0.121108	0.118022	0.277629	Not Significant
rs9292570	0.64922	0.602672	0.0465485	0.413987	0.595893	Not Significant
rs9363764	0.598801	0.608588	-0.00978708	0.889841	0.938806	Not Significant
rs939290	0.619971	0.654852	-0.0348807	0.61288	0.756086	Not Significant
rs951295	0.483138	0.640072	-0.156934	0.0174447	0.0921137	Not Significant
rs966367	0.498458	0.430364	0.0680937	0.271524	0.46106	Not Significant
rs9839873	0.727797	0.660506	0.067291	0.364222	0.55128	Not Significant

## Sheet: Gene list of mRNA 
mRNA	logFC	FDR	Left	Right	Delta
HLA-DRA	1.05918	0.000510498	12974.3	27028.9	13742.1
PRAC	-10.0975	3.40543e-19	1297.19	1.05882	13098.3
ZG16	-3.34406	0.000491415	3783.53	372.5	12652.3
PLCB4	-1.13081	0.000192285	9801.97	4475.65	11084.2
REG1A	2.19388	0.00906353	4891	22378.3	10730.3
DMBT1	1.73629	0.00471979	6015.73	20041.1	10445
HLA-DPA1	1.21786	7.63102e-05	4666.73	10852.5	5683.44
ORM1	-5.23153	0.000688719	1079.61	28.6176	5648.04
TSIX	-4.51241	0.00310675	1214.17	53.0882	5478.84
HLA-DRB1	1.20156	2.59868e-05	3912.47	8996.35	4701.08
APOL1	1.19973	4.52016e-05	3616.73	8306.59	4339.11
HOXB13	-2.37832	1.19791e-07	1819.67	349.824	4327.77
ANPEP	2.46875	1.60656e-10	1666.1	9222.03	4113.18
NNAT	-4.26896	1.91712e-08	868.071	44.9118	3705.76
HLA-DPB1	1.00908	0.000805697	2907.21	5849.71	2933.62
NOS2	1.63398	0.000563022	1641.14	5093.38	2681.59
HLA-DMA	1.43119	8.49678e-10	1292.27	3484.32	1849.48
TNFRSF6B	1.52019	7.48105e-05	1209.66	3469.62	1838.91
REG1B	3.47798	0.000264108	515.357	5743.24	1792.4
EDN1	-1.0306	0.00173985	1651.81	808.441	1702.36
BST2	1.19075	0.000135222	1279.73	2920.79	1523.83
DPP4	1.0948	0.00686137	1348.66	2880.26	1476.51
CHGA	2.54822	0.00296032	559.5	3267.03	1425.73
MYCN	-2.72842	3.57495e-05	521.286	78.5588	1422.29
TBX3	1.21485	0.000225225	1155.37	2681.68	1403.6
BIRC3	1.12543	4.52997e-07	1150.6	2509.91	1294.92
HLA-DMB	1.14451	4.52016e-05	1126.94	2490.91	1289.8
HLA-DRB5	1.0829	0.00355783	1189.16	2518.35	1287.74
PTPRC	1.01773	0.00374262	1143.54	2314.18	1163.82
XDH	1.21766	0.00372885	933.714	2171.44	1136.94
SLC14A1	-2.35133	0.00142897	384.314	75.2059	903.648
CHGB	4.53117	1.34254e-10	197.386	4557.88	894.389
RARRES3	1.34933	1.82353e-05	650.843	1658.12	878.204
MYH7B	-1.83237	0.00715656	470.243	131.971	861.66
GDF10	-2.8195	0.00642272	303.029	42.8235	854.391
CTNNA2	-2.86466	0.00980356	297.586	40.7353	852.481
PLK2	1.01916	5.94873e-05	815.9	1653.5	831.535
GPR126	1.11165	0.000380234	712.871	1540.38	792.462
ENPP2	1.05457	0.00221677	744.743	1546.62	785.382
STMN2	-1.79095	0.00906353	399.586	115.324	715.638
SOSTDC1	-1.48437	0.0015251	470.971	168.235	699.097
SAA1	3.19619	1.73785e-11	217.129	1990.59	693.985
VGF	3.16673	1.05146e-09	218.643	1963.15	692.382
TRIB2	1.00411	3.11978e-05	675.671	1354.97	678.446
ST6GAL2	-1.84936	0.000300316	363.586	100.794	672.401
VENTX	-2.40414	0.000339111	271.743	51.2353	653.309
PTGS2	1.11918	0.0083229	579.271	1258.26	648.308
CLSTN2	-2.42454	4.93847e-05	262.5	48.7941	636.441
DRD2	-1.86104	0.00142897	335.1	92.1471	623.634
IL17RD	-1.01771	0.00470778	608.7	300.529	619.48
HBA2	1.20926	0.00253255	505	1167.62	610.676
TAC1	-2.51853	0.000246016	230.671	40.1471	580.952
DHRS2	-2.11682	3.73696e-05	273.686	63	579.343
HOXD9	-1.15838	0.00473477	488.343	218.647	565.687
NDUFA4L2	1.16521	7.03813e-05	474.429	1063.88	552.808
MRC1	1.25736	0.000965159	435.286	1040.5	547.312
SLC7A4	-1.26976	0.000669635	429.243	177.941	545.037
HLA-DOA	1.21329	0.00030674	430.029	996.912	521.75
DUSP4	1.68377	2.61579e-06	293.929	944.471	494.909
HOXD10	-1.79199	0.000274467	257.557	74.2647	461.54
CIITA	1.56187	4.71255e-08	270.586	798.912	422.62
ITGAL	1.05962	0.000677057	394.629	822.324	418.156
CYP4X1	1.47344	0.00508285	268.943	746.941	396.27
HLA-DRB6	1.15727	0.000551579	342.243	763.353	396.068
HOXD11	-1.45585	0.00633442	268.557	97.7941	390.978
VNN1	1.32657	0.00309615	271.4	680.765	360.032
SYNGR4	-3.2027	0.00133443	111.071	11.9412	355.728
CD3E	1.01235	0.000307684	345.857	697.412	350.13
MUC6	4.21737	1.49992e-07	78.8143	1468.12	332.389
PLAG1	-1.09251	0.0051763	301.1	141.118	328.954
CD52	1.08304	0.000130873	302.6	640.941	327.727
POU2AF1	1.24677	0.00771534	261.057	619.265	325.477
SELL	1.55185	3.56639e-06	209.343	613.647	324.869
APOL4	1.04653	0.000413681	308.571	637.412	322.93
SAA2	2.97161	8.60922e-10	108.171	849.176	321.444
IL7R	1.43552	7.32346e-05	215.957	584.088	310.011
CD37	1.21407	0.000135222	248.914	577.235	302.199
IKZF1	1.02824	0.000902296	292.386	596.147	300.642
CXCL13	1.48894	0.00175782	195.6	548.735	291.238
ZNF813	-1.28325	0.00012342	226.257	92.8824	290.344
ELOVL2	-2.48525	0.000510498	116.014	20.6176	288.325
ZNF662	-1.45064	0.000240036	196.229	71.7059	284.658
C8orf84	1.87078	6.28632e-07	148.671	544	278.131
STEAP4	1.3071	0.000150686	208.257	515.412	272.212
ATP1A3	1.82788	7.03813e-05	148.686	527.647	271.779
AKR1C1	1.23582	7.65528e-05	219.657	517.441	271.457
PPP1R16B	1.05672	0.000274027	256.8	534.059	271.366
CSF3R	1.12932	0.00545551	237.3	519.118	267.987
GABRP	2.20458	0.00114269	118.914	548.5	262.156
ZNF528	-1.27456	5.17609e-05	203.857	84.1765	259.829
ONECUT2	1.41683	7.08952e-05	181.229	484.029	256.77
SALL4	-1.17432	0.000512028	217.371	96.2353	255.263
TFF2	5.05297	3.14647e-16	49.0143	1630.47	247.668
TPH1	-3.35912	0.000834904	71.8286	6.88235	241.281
MS4A1	2.04222	0.00144552	117.657	484.412	240.282
S100A8	1.57762	2.57111e-05	151.571	452.529	239.122
CACNA1B	-3.63112	0.001689	65.5571	5.17647	238.046
FAIM3	1.11544	0.00108101	212.071	459.265	236.554
GPR64	-2.33152	0.000435922	100.914	19.9412	235.284
FPR1	1.20265	0.00330268	190.229	437.882	228.778
SFTPA2	2.1921	0.00081177	103.314	472.529	226.475
SLC29A4	1.11835	0.0047196	202.229	439.029	226.163
EEF1A2	4.16576	2.90242e-15	53.6	962.265	223.285
PIWIL1	2.2121	0.00043027	99.7	462.324	220.546
NXPH4	2.75809	5.61623e-09	79.0143	535.029	217.929
ELAVL2	-1.84297	0.00124335	114.186	31.7353	210.441
FBXO17	-1.11715	0.00930262	184.514	84.9706	206.131
PRKCB	1.23517	7.48105e-05	165.386	389.294	204.279
SNPH	1.28262	5.88882e-05	157.786	383.971	202.379
CHIT1	1.69948	0.00699729	111.157	361.265	188.91
GZMA	1.31181	9.89065e-06	143.457	356.265	188.188
FAM65B	1.21818	0.000138102	154.286	358.912	187.948
HDAC9	1.14948	0.000652083	160.043	355.088	183.966
CLDN18	4.75744	3.28981e-07	37.5857	1020	178.812
UNC13A	2.58133	1.22667e-08	63.2571	379.029	163.288
LYVE1	1.39184	0.000721661	113.257	297.294	157.636
CD22	1.86919	0.000206406	84.2857	307.912	157.546
MAGEE1	-1.12266	0.00124335	131.971	60.5294	148.159
RLTPR	1.11583	0.00591275	126.614	274.324	141.279
SRRM3	1.47446	3.37521e-05	95.4143	265.265	140.685
C11orf63	-1.16619	0.00143623	119.514	53.1765	139.376
SLC2A5	1.16433	3.42777e-05	119.471	267.882	139.104
CCR7	1.45315	1.11066e-05	94.8714	259.824	137.862
CR1	1.83956	3.90785e-05	73.6571	263.824	135.497
NCRNA00176	-1.46541	0.00255794	91.6143	33.0882	134.252
SCG3	3.005	0.000107808	43.8	351.971	131.619
SULT1E1	2.61794	0.000540682	49.0429	301.647	128.391
ITK	1.28455	9.89065e-06	99.5	242.441	127.812
GLYATL2	-2.71308	0.00227731	46.9857	7.05882	127.476
MMP25	1.07104	1.6038e-05	117.129	246.147	125.45
RASGRP2	1.28851	2.87648e-05	96.6571	236.147	124.544
MAP4K1	1.12874	0.000591734	109.886	240.294	124.032
RUNDC3A	2.02838	0.000676879	59.8429	244.382	121.384
ZNF285	-1.25454	0.00642107	96.6714	40.4412	121.278
LRMP	1.31306	0.000864385	92.1143	228.882	120.952
GNLY	1.44149	0.000206406	80.4571	218.706	115.978
NELL2	1.47709	0.00172461	78.5143	218.588	115.973
MAP2	2.0737	2.50611e-09	55.0143	231.618	114.083
APLP1	3.01081	3.91166e-16	37.8429	305.412	113.938
CD69	1.02102	0.0004411	109.943	223.147	112.254
CD79B	1.3303	0.000246172	83.6571	210.353	111.289
CALCB	7.46301	4.97217e-10	14.6571	2608.03	109.386
RGS4	1.02861	0.00697439	105.829	215.971	108.856
TRIM7	1.67476	5.8813e-05	64.9714	207.676	108.812
SFTPB	3.2001	0.00120783	33.8	311.647	108.163
INSM1	4.23897	6.58185e-10	25.2857	478.824	107.185
BAI2	1.20658	0.000143597	88.6143	204.529	106.92
CHRNB2	2.52955	0.000277395	41.9714	242.676	106.169
CCL14	1.1998	0.000721661	88.1571	202.588	105.771
KIF1A	4.23251	7.4033e-14	23.0857	435.265	97.7106
TIGIT	1.12458	7.65528e-05	84.5714	184.441	95.1077
VNN2	1.87803	1.35171e-07	50.5714	186.147	94.9745
SP140	1.13823	1.25594e-05	82.8571	182.441	94.3108
BACH2	1.43182	3.57495e-05	65.6429	177.088	93.989
CXCR2	1.52315	0.000143597	60.8857	175.176	92.7379
SHISA6	-2.21426	0.00341421	41.8143	8.91176	92.5878
NLRP6	1.97092	0.000131683	46.6143	183.088	91.8728
EPHB6	1.60822	2.07113e-07	56.9857	173.912	91.6454
PTPRN	1.75839	0.000323593	50.8	171.971	89.326
ULBP2	1.62151	1.7396e-05	52.5	161.765	85.1295
PLA2G2D	2.13551	4.16643e-05	39.6429	174.441	84.6576
TUBB2B	1.43969	0.000551579	58.5429	158.824	84.2833
ELFN2	2.28301	1.13413e-06	36.7571	179.294	83.9168
INSC	1.67026	0.000109468	50.1286	159.794	83.7279
TNNT1	2.15308	0.00434288	37.3857	166.676	80.4944
FPR2	1.66533	0.00115162	47.4143	150.618	78.9605
AIM2	1.57583	0.00128052	49.9	148.971	78.6338
ZNF610	-1.08684	0.00198336	71.9286	33.7941	78.1746
PRG4	2.29195	5.21984e-06	33.8571	166.206	77.5988
SCN5A	-1.59439	0.000851841	47.3571	15.5882	75.506
BSN	1.32736	0.00195245	55.6714	139.824	73.8959
UNC5A	2.33194	4.52016e-05	31.4571	158.824	73.3561
ADAMTS8	1.28317	0.000688473	56.3143	137.206	72.2606
WNT7B	2.49832	6.27909e-10	28.7714	163.118	71.8804
LIN7A	2.00534	0.000159392	35.5571	143.118	71.3043
SEMG1	3.86887	2.39851e-06	18.2857	268.794	70.745
RAB27B	1.50378	0.00029404	47.0429	133.618	70.742
TLR8	1.03047	0.00748799	68.3714	139.765	70.4547
CCRL1	1.94592	4.5853e-11	36.0143	139.088	70.0811
GRAMD1B	1.13228	0.00530348	61.2	134.294	69.2953
CIDEC	1.35331	0.00639873	50.9714	130.412	68.9799
NPTX1	1.96558	0.000598384	35.0714	137.147	68.9357
CPT1C	1.18966	5.94873e-05	57.2143	130.529	68.0655
CXCR1	1.77623	0.000460257	37.5	128.706	66.6085
NEUROD1	5.11637	4.97225e-07	12.9857	453.765	66.4398
CDK5R2	2.32488	0.00108442	28.3714	142.5	65.9603
TAL1	1.26861	1.56092e-07	51.3571	123.853	65.1521
KNDC1	-1.61335	0.00719501	40.1286	13.0294	64.7416
SNAP25	2.52684	9.89065e-06	25.2571	146	63.8207
VWA5B2	3.83856	2.69329e-13	16.6	238.676	63.7201
PRDM8	1.44314	2.56757e-06	43.4714	118.353	62.7354
CTSW	1.04534	0.0080561	59.9571	123.853	62.6758
KLRK1	1.39617	8.74162e-06	43.0571	113.5	60.1149
NEK5	-1.32917	0.00209931	44.8286	17.7647	59.5849
FCN1	1.347	0.00319253	42.4143	108.059	57.1322
GPR97	1.22761	0.00176026	44.7286	104.882	54.9093
PDCD1	1.11294	3.57495e-05	49.0429	106.176	54.582
SIX2	1.54927	0.00762868	35.1429	102.971	54.4458
GFRA3	1.67125	0.00608889	31.6571	101.088	52.9069
C19orf51	1.43579	0.000540682	36.1857	98.0882	51.9552
KLRD1	1.10959	0.00344659	46.8143	101.147	51.9449
SIRPG	1.11889	7.9779e-05	45.8143	99.6176	51.2612
CAMK2N2	2.50365	4.21017e-14	20.4571	116.559	51.2175
FAM155A	1.37967	9.85994e-06	37.0429	96.5588	51.1071
SYT12	1.89539	9.17642e-07	26.4143	98.5882	50.0654
TMEM151A	1.48177	0.00170783	33.6286	94.1176	49.8299
CD19	1.71007	0.00705634	28.3143	92.8235	48.4194
SLC7A9	2.22633	0.00212113	21.6	101.529	48.0887
NMUR2	3.47163	0.00210279	13.3857	149.765	46.4703
LRRC4B	1.1291	0.000129284	39.4429	86.3235	44.535
FNDC5	1.48447	0.00029404	29.9143	83.8235	44.4067
NR1H4	3.2025	1.21295e-07	13.5286	125.559	43.3253
CD274	1.04428	0.000295044	40.8857	84.4412	42.6961
RPRM	2.31482	2.93232e-05	18.3143	91.4412	42.3942
KCNH6	1.86157	0.00571799	22.7	82.7647	42.2577
FCRLA	1.49018	0.00633163	28.0286	78.8824	41.7675
XKR6	-1.33736	0.00344925	30.4429	11.9706	40.7131
CXCR5	1.51828	0.00434487	26.4286	75.8529	40.126
GPR171	1.07188	0.00043785	36.4571	76.7647	39.0776
SPTBN4	2.73442	1.64131e-11	14.2429	95.3824	38.946
CRLF1	1.97492	1.65403e-05	19.6571	77.5	38.8213
C2CD4C	1.52708	1.27191e-05	25.1714	72.7059	38.4387
SERPINB7	2.26147	0.00279514	16.8714	81.3529	38.1542
SSTR2	1.74333	3.78994e-08	21.6143	72.5588	37.6809
CYP3A4	1.83545	0.00312574	20.4	73.1176	37.4431
GRIN3A	1.05791	9.75253e-05	35	72.9412	37.0268
CITED1	1.0483	0.00640274	34.3857	71.2353	36.0466
ZNF831	1.19548	0.000404733	30.1143	69.0882	36.001
EBF3	1.31373	4.06556e-05	27.3857	68.2059	35.9775
MGAM	1.70581	6.43477e-06	20.9	68.4412	35.6514
FCRL3	1.51191	0.00984375	23.4857	67.1471	35.5083
AQP5	4.51745	2.02205e-14	7.57143	176.118	34.2036
NCF1C	1.13129	0.00170783	29.6857	65.1471	33.5831
TTYH1	2.10818	7.7466e-07	15.6571	67.9118	33.0081
C8G	1.65863	0.000693036	19.8714	63	32.9594
C17orf78	5.26726	0.000104671	6.15714	241.794	32.4313
TCL1A	2.83895	0.00125679	11.3714	82.0294	32.2829
TNFSF8	1.27289	1.44704e-05	25.2571	61.1765	32.1495
HOXC6	2.68426	4.59038e-08	11.9571	77.5	32.0961
KCNK3	1.58869	0.00139133	19.9286	60.1176	31.6603
HP	3.48874	1.16168e-06	8.82857	100.382	30.8006
IL18RAP	1.39609	2.90863e-06	22.0429	58.2059	30.7738
PYHIN1	1.18925	0.000136506	25.2857	57.7941	30.071
SCN2A	2.30892	1.31647e-05	12.9714	64.7647	29.95
GBA3	1.66433	0.00347298	17.8429	56.8235	29.6963
FCER2	3.65234	4.1696e-05	8.1	103.118	29.5839
MEP1B	2.71383	2.39851e-06	10.6857	70.7941	28.9992
FXYD2	1.74677	0.00748799	16.5571	55.8529	28.9216
MARCH4	1.64192	1.25744e-05	17.4286	54.5882	28.6163
KIAA0748	1.1819	0.000115712	23.8714	54.2941	28.2137
TMEM59L	2.03005	0.00012745	13.7286	56.3529	27.8696
RASGRP4	1.01456	0.000652845	27.4286	55.5294	27.828
B3GNT4	1.16388	0.00511527	23.4714	52.7353	27.3178
IGLON5	1.93196	2.90863e-06	13.9286	53.4118	26.9094
IQSEC3	1.02506	0.00576598	26.2429	53.5	26.9006
SLC26A4	2.30421	8.60922e-10	11.4714	57.1471	26.4326
HPCA	1.62009	5.65724e-05	16.1286	49.7647	26.1298
MIA2	1.39618	0.00820152	18.4286	48.7059	25.7296
DNER	1.70435	0.00277159	14.7714	48.3529	25.1757
THSD7B	3.3811	3.22483e-06	7.34286	77.5294	24.827
TLL1	1.13966	0.00807563	21.4714	47.4412	24.4701
TRPV6	4.15899	1.2062e-06	5.81429	105.971	24.1816
SLC6A15	3.44662	5.94873e-05	6.84286	75.7647	23.5847
ZBED2	1.15908	0.000425929	20.2571	45.3824	23.4796
TXK	1.03787	0.000677057	22.1286	45.5588	22.9666
TMEM145	1.39122	0.00471979	16.1714	42.5882	22.498
SVOP	3.06677	3.3934e-05	7.31429	62.1471	22.4313
RAB39B	1.32893	5.67204e-05	16.4143	41.3824	21.8135
MEFV	1.1982	0.00335228	18.0714	41.6176	21.6533
FSD1	1.10342	0.00818722	19.4143	41.8235	21.4221
SYT5	3.56646	4.64772e-15	5.95714	71.8235	21.2459
BTLA	1.02044	0.0043618	20.1429	40.9706	20.5545
C19orf38	1.03214	0.00143623	19.7	40.4118	20.3332
SRL	1.15532	5.90815e-06	17.4714	39.0588	20.185
EMX1	3.53514	4.78515e-07	5.44286	64.4118	19.2413
PCSK2	4.59289	6.35329e-10	4.1	101.618	18.8309
RIMS2	4.41387	8.56921e-06	4.22857	92.6471	18.6643
PAX4	4.3286	0.000703676	3.31429	68.8529	14.3462
TMEM229A	4.86282	0.000685404	2.74286	83.3235	13.338
SEZ6	5.29842	1.11773e-10	1.94286	81.0882	10.2941
KCNQ2	5.85445	4.48015e-07	1.27143	80.5	7.44352
XAGE1D	7.06808	6.27909e-10	0.5	83.5588	3.53404
SFTPA1	8.78386	1.14633e-07	0.385714	224.971	3.38806
SFTPC	11.3437	1.72873e-06	0.0857143	547.5	0.972317
TFAP2B	9.16908	1.70811e-08	0.1	129.118	0.916908
